# Supplementary material for: Biochemical Pathways Represented by Gene Ontology Causal Activity Models Identify Distinct Phenotypes Resulting from Mutations in Pathways
Source: bioRxiv. 2023 Jul 13:2023.05.22.541760. Preprint. [Version 3] doi: 10.1101/2023.05.22.541760 (PMC10245817; doi:10.1101/2023.05.22.541760)
Supplement: Supplement 6 [file media-6.xlsx]

## Sheet: metadata
Vlad version:	v1.8.0				TFs	gluconeog
Date:	Mon Jul 3 11:12:06 2023				MGI:1096381	MGI:95607
Run time:	5.58 sec				MGI:99480	MGI:1277193
Ontology file:	mammalian_phenotype.obo				MGI:88373	MGI:1915651
Ontology date:	releases/2023-06-20				MGI:99698	MGI:2446181
Annotation file:	MPGeneAnnots.txt				MGI:1347476	MGI:1929693
Annotation date:	Thu Jun 29 01:00:08 2023				MGI:1890077	MGI:1316650
Analysis type:	enrichment				MGI:1929988	MGI:95492
Excluded evidence codes:	ND				MGI:1276535	MGI:95491
Number of query sets:	1				MGI:1352464	MGI:97501
Query set 1:	11 TFs identified (n=11; 0 not found)				MGI:104740	MGI:1860456
Universe set:	default (everything)				MGI:97747	MGI:97520
Graph display:	Top 25 scoring terms and their ancestors. Interior nodes have been culled.					MGI:1353497
						MGI:1915113
						MGI:1926080
						MGI:1354721
						MGI:95791
						MGI:95792
						MGI:97050
						MGI:97051

## Sheet: comparison table
TermID	Term	Term Min P	Term Max P	Term P ratio	P	Q	k	n	K	N	k/n	K/N	k/K	n/N	Qset	Symbols
MP:0011969	abnormal circulating triglyceride level	6.04e-18	8.31e-06	7.27e-13	6.04e-18	1.01e-14	11	11	592	21581	1	0.0274	0.0186	0.0005	TFs	Bmal1, Cebpa, Cebpb, Clock, Foxa2, Foxo1, Klf15, Ncoa3, Nr1h4, Ppara, Pparg
					8.31e-06	0.000659	6	19	592	21581	0.3158	0.0274	0.0101	0.0009	gluconeognesis	G6pc1, G6pc2, Pck1, Pck2, Pcx, Slc37a4
MP:0000187	abnormal triglyceride level	1.08e-16	2.44e-06	4.44e-11	1.08e-16	9e-14	11	11	768	21581	1	0.0356	0.0143	0.0005	TFs	Bmal1, Cebpa, Cebpb, Clock, Foxa2, Foxo1, Klf15, Ncoa3, Nr1h4, Ppara, Pparg
					2.44e-06	0.000478	7	19	768	21581	0.3684	0.0356	0.0091	0.0009	gluconeognesis	G6pc1, G6pc2, Pck1, Pck2, Pcx, Slc25a13, Slc37a4
MP:0005317	increased triglyceride level	1.63e-16	3.63e-05	4.47e-12	1.63e-16	9.02e-14	10	11	453	21581	0.9091	0.021	0.0221	0.0005	TFs	Bmal1, Cebpa, Cebpb, Clock, Foxa2, Klf15, Ncoa3, Nr1h4, Ppara, Pparg
					3.63e-05	0.00214	5	19	453	21581	0.2632	0.021	0.011	0.0009	gluconeognesis	G6pc1, Pck1, Pcx, Slc25a13, Slc37a4
MP:0001553	abnormal circulating free fatty acids level	2.69e-16	0.0219	1.23e-14	2.69e-16	1.12e-13	9	11	262	21581	0.8182	0.0121	0.0344	0.0005	TFs	Bmal1, Cebpa, Cebpb, Foxa2, Foxo1, Ncoa3, Nr1h4, Ppara, Pparg
					0.0219	0.12	2	19	262	21581	0.1053	0.0121	0.0076	0.0009	gluconeognesis	Pck1, Pcx
MP:0010358	abnormal free fatty acids level	5.43e-16	0.0253	2.15e-14	5.43e-16	1.81e-13	9	11	283	21581	0.8182	0.0131	0.0318	0.0005	TFs	Bmal1, Cebpa, Cebpb, Foxa2, Foxo1, Ncoa3, Nr1h4, Ppara, Pparg
					0.0253	0.129	2	19	283	21581	0.1053	0.0131	0.0071	0.0009	gluconeognesis	Pck1, Pcx
MP:0001552	increased circulating triglyceride level	2.2e-15	0.000174	1.27e-11	2.2e-15	6.09e-13	9	11	330	21581	0.8182	0.0153	0.0273	0.0005	TFs	Bmal1, Cebpa, Cebpb, Clock, Foxa2, Klf15, Nr1h4, Ppara, Pparg
					0.000174	0.00638	4	19	330	21581	0.2105	0.0153	0.0121	0.0009	gluconeognesis	G6pc1, Pck1, Pcx, Slc37a4
MP:0005280	abnormal fatty acids level	3.84e-15	0.0376	1.02e-13	3.84e-15	9.14e-13	9	11	351	21581	0.8182	0.0163	0.0256	0.0005	TFs	Bmal1, Cebpa, Cebpb, Foxa2, Foxo1, Ncoa3, Nr1h4, Ppara, Pparg
					0.0376	0.167	2	19	351	21581	0.1053	0.0163	0.0057	0.0009	gluconeognesis	Pck1, Pcx
MP:0005418	abnormal circulating hormone level	1.06e-14	0.273	3.9e-14	1.06e-14	2.22e-12	11	11	1163	21581	1	0.0539	0.0095	0.0005	TFs	Bmal1, Cebpa, Cebpb, Clock, Foxa2, Foxo1, Klf15, Ncoa3, Nr1h4, Ppara, Pparg
					0.273	0.412	2	19	1163	21581	0.1053	0.0539	0.0017	0.0009	gluconeognesis	G6pc3, Slc25a13
MP:0003953	abnormal hormone level	3.61e-14	0.103	3.51e-13	3.61e-14	6.68e-12	11	11	1299	21581	1	0.0602	0.0085	0.0005	TFs	Bmal1, Cebpa, Cebpb, Clock, Foxa2, Foxo1, Klf15, Ncoa3, Nr1h4, Ppara, Pparg
					0.103	0.262	3	19	1299	21581	0.1579	0.0602	0.0023	0.0009	gluconeognesis	G6pc3, Slc25a12, Slc25a13
MP:0000188	abnormal circulating glucose level	5.22e-14	8.97e-06	5.82e-09	5.22e-14	8.68e-12	11	11	1343	21581	1	0.0622	0.0082	0.0005	TFs	Bmal1, Cebpa, Cebpb, Clock, Foxa2, Foxo1, Klf15, Ncoa3, Nr1h4, Ppara, Pparg
					8.97e-06	0.000659	8	19	1343	21581	0.4211	0.0622	0.006	0.0009	gluconeognesis	Fbp1, G6pc1, G6pc2, Got1, Pck1, Pcx, Slc25a13, Slc37a4
MP:0005291	abnormal glucose tolerance	1.68e-13	0.557	3.02e-13	1.68e-13	2.54e-11	10	11	904	21581	0.9091	0.0419	0.0111	0.0005	TFs	Bmal1, Cebpa, Clock, Foxa2, Foxo1, Klf15, Ncoa3, Nr1h4, Ppara, Pparg
					0.557	0.615	1	19	904	21581	0.0526	0.0419	0.0011	0.0009	gluconeognesis	Pcx
MP:0003383	abnormal gluconeogenesis	2.44e-13	0.00143	1.7e-10	2.44e-13	3.34e-11	6	11	64	21581	0.5455	0.003	0.0938	0.0005	TFs	Bmal1, Cebpa, Cebpb, Clock, Foxo1, Klf15
					0.00143	0.0301	2	19	64	21581	0.1053	0.003	0.0312	0.0009	gluconeognesis	Pcx, Slc25a13
MP:0003949	abnormal circulating lipid level	2.61e-13	0.000231	1.13e-09	2.61e-13	3.34e-11	11	11	1554	21581	1	0.072	0.0071	0.0005	TFs	Bmal1, Cebpa, Cebpb, Clock, Foxa2, Foxo1, Klf15, Ncoa3, Nr1h4, Ppara, Pparg
					0.000231	0.00753	7	19	1554	21581	0.3684	0.072	0.0045	0.0009	gluconeognesis	G6pc1, G6pc2, G6pc3, Pck1, Pck2, Pcx, Slc37a4
MP:0000003	abnormal adipose tissue morphology	3.41e-13	0.161	2.12e-12	3.41e-13	4.05e-11	11	11	1592	21581	1	0.0738	0.0069	0.0005	TFs	Bmal1, Cebpa, Cebpb, Clock, Foxa2, Foxo1, Klf15, Ncoa3, Nr1h4, Ppara, Pparg
					0.161	0.317	3	19	1592	21581	0.1579	0.0738	0.0019	0.0009	gluconeognesis	Pck1, Pcx, Slc37a1
MP:0005375	adipose tissue phenotype	4.86e-13	0.172	2.82e-12	4.86e-13	5.4e-11	11	11	1644	21581	1	0.0762	0.0067	0.0005	TFs	Bmal1, Cebpa, Cebpb, Clock, Foxa2, Foxo1, Klf15, Ncoa3, Nr1h4, Ppara, Pparg
					0.172	0.324	3	19	1644	21581	0.1579	0.0762	0.0018	0.0009	gluconeognesis	Pck1, Pcx, Slc37a1
MP:0005450	abnormal energy expenditure	7.15e-13	1	7.15e-13	7.15e-13	7.03e-11	8	11	351	21581	0.7273	0.0163	0.0228	0.0005	TFs	Bmal1, Cebpa, Clock, Foxo1, Ncoa3, Nr1h4, Ppara, Pparg
					1	1	0	19	351	21581	0	0.0163	0	0.0009	gluconeognesis
MP:0001560	abnormal circulating insulin level	7.18e-13	0.429	1.67e-12	7.18e-13	7.03e-11	9	11	626	21581	0.8182	0.029	0.0144	0.0005	TFs	Bmal1, Cebpa, Cebpb, Foxa2, Foxo1, Ncoa3, Nr1h4, Ppara, Pparg
					0.429	0.52	1	19	626	21581	0.0526	0.029	0.0016	0.0009	gluconeognesis	Slc25a13
MP:0005448	abnormal energy homeostasis	8.96e-13	1	8.96e-13	8.96e-13	8.29e-11	8	11	361	21581	0.7273	0.0167	0.0222	0.0005	TFs	Bmal1, Cebpa, Clock, Foxo1, Ncoa3, Nr1h4, Ppara, Pparg
					1	1	0	19	361	21581	0	0.0167	0	0.0009	gluconeognesis
MP:0005438	abnormal glycogen homeostasis	1.09e-12	0.000569	1.92e-09	1.09e-12	9.56e-11	7	11	188	21581	0.6364	0.0087	0.0372	0.0005	TFs	Cebpa, Cebpb, Foxa2, Foxo1, Klf15, Ncoa3, Ppara
					0.000569	0.0152	3	19	188	21581	0.1579	0.0087	0.016	0.0009	gluconeognesis	G6pc1, Pck1, Slc37a4
MP:0001547	abnormal lipid level	1.91e-12	9.56e-05	2e-08	1.91e-12	1.59e-10	11	11	1861	21581	1	0.0862	0.0059	0.0005	TFs	Bmal1, Cebpa, Cebpb, Clock, Foxa2, Foxo1, Klf15, Ncoa3, Nr1h4, Ppara, Pparg
					9.56e-05	0.00468	8	19	1861	21581	0.4211	0.0862	0.0043	0.0009	gluconeognesis	G6pc1, G6pc2, G6pc3, Pck1, Pck2, Pcx, Slc25a13, Slc37a4
MP:0002118	abnormal lipid homeostasis	4.09e-12	0.000156	2.62e-08	4.09e-12	3.09e-10	11	11	1994	21581	1	0.0924	0.0055	0.0005	TFs	Bmal1, Cebpa, Cebpb, Clock, Foxa2, Foxo1, Klf15, Ncoa3, Nr1h4, Ppara, Pparg
					0.000156	0.00611	8	19	1994	21581	0.4211	0.0924	0.004	0.0009	gluconeognesis	G6pc1, G6pc2, G6pc3, Pck1, Pck2, Pcx, Slc25a13, Slc37a4
MP:0005370	liver/biliary system phenotype	4.25e-12	0.00593	7.17e-10	4.25e-12	3.09e-10	11	11	2001	21581	1	0.0927	0.0055	0.0005	TFs	Bmal1, Cebpa, Cebpb, Clock, Foxa2, Foxo1, Klf15, Ncoa3, Nr1h4, Ppara, Pparg
					0.00593	0.0741	6	19	2001	21581	0.3158	0.0927	0.003	0.0009	gluconeognesis	G6pc1, Pck1, Pcx, Slc25a13, Slc37a1, Slc37a4
MP:0002891	increased insulin sensitivity	4.27e-12	1	4.27e-12	4.27e-12	3.09e-10	7	11	228	21581	0.6364	0.0106	0.0307	0.0005	TFs	Bmal1, Cebpb, Clock, Foxa2, Ncoa3, Ppara, Pparg
					1	1	0	19	228	21581	0	0.0106	0	0.0009	gluconeognesis
MP:0012778	abnormal liver triglyceride level	6.88e-12	5.41e-05	1.27e-07	6.88e-12	4.77e-10	7	11	244	21581	0.6364	0.0113	0.0287	0.0005	TFs	Bmal1, Cebpa, Foxa2, Foxo1, Ncoa3, Nr1h4, Pparg
					5.41e-05	0.00289	4	19	244	21581	0.2105	0.0113	0.0164	0.0009	gluconeognesis	G6pc1, Pck1, Pcx, Slc25a13
MP:0002078	abnormal glucose homeostasis	7.66e-12	2.99e-05	2.56e-07	7.66e-12	5.1e-10	11	11	2111	21581	1	0.0978	0.0052	0.0005	TFs	Bmal1, Cebpa, Cebpb, Clock, Foxa2, Foxo1, Klf15, Ncoa3, Nr1h4, Ppara, Pparg
					2.99e-05	0.00195	9	19	2111	21581	0.4737	0.0978	0.0043	0.0009	gluconeognesis	Fbp1, G6pc1, G6pc2, G6pc3, Got1, Pck1, Pcx, Slc25a13, Slc37a4
MP:0001927	abnormal estrous cycle	1.12e-11	1	1.12e-11	1.12e-11	7.16e-10	6	11	119	21581	0.5455	0.0055	0.0504	0.0005	TFs	Bmal1, Cebpb, Clock, Foxa2, Ncoa3, Pparg
					1	1	0	19	119	21581	0	0.0055	0	0.0009	gluconeognesis
MP:0009344	abnormal ovulation cycle	1.51e-11	1	1.51e-11	1.51e-11	9.31e-10	6	11	125	21581	0.5455	0.0058	0.048	0.0005	TFs	Bmal1, Cebpb, Clock, Foxa2, Ncoa3, Pparg
					1	1	0	19	125	21581	0	0.0058	0	0.0009	gluconeognesis
MP:0002702	decreased circulating free fatty acids level	2.2e-11	1	2.2e-11	2.2e-11	1.31e-09	6	11	133	21581	0.5455	0.0062	0.0451	0.0005	TFs	Cebpb, Foxa2, Foxo1, Ncoa3, Nr1h4, Pparg
					1	1	0	19	133	21581	0	0.0062	0	0.0009	gluconeognesis
MP:0009355	increased liver triglyceride level	3.01e-11	6.1e-06	4.94e-06	3.01e-11	1.73e-09	6	11	140	21581	0.5455	0.0065	0.0429	0.0005	TFs	Bmal1, Cebpa, Foxa2, Ncoa3, Nr1h4, Pparg
					6.1e-06	0.000597	4	19	140	21581	0.2105	0.0065	0.0286	0.0009	gluconeognesis	G6pc1, Pck1, Pcx, Slc25a13
MP:0001846	increased inflammatory response	3.92e-11	0.76	5.16e-11	3.92e-11	2.18e-09	10	11	1561	21581	0.9091	0.0723	0.0064	0.0005	TFs	Bmal1, Cebpa, Cebpb, Foxa2, Foxo1, Klf15, Ncoa3, Nr1h4, Ppara, Pparg
					0.76	0.773	1	19	1561	21581	0.0526	0.0723	0.0006	0.0009	gluconeognesis	Slc37a2
MP:0000598	abnormal liver morphology	5.18e-11	0.00195	2.65e-08	5.18e-11	2.78e-09	10	11	1605	21581	0.9091	0.0744	0.0062	0.0005	TFs	Bmal1, Cebpa, Clock, Foxa2, Foxo1, Klf15, Ncoa3, Nr1h4, Ppara, Pparg
					0.00195	0.0361	6	19	1605	21581	0.3158	0.0744	0.0037	0.0009	gluconeognesis	G6pc1, Pck1, Pcx, Slc25a13, Slc37a1, Slc37a4
MP:0005437	abnormal glycogen level	9.44e-11	0.000417	2.26e-07	9.44e-11	4.91e-09	6	11	169	21581	0.5455	0.0078	0.0355	0.0005	TFs	Cebpa, Foxa2, Foxo1, Klf15, Ncoa3, Ppara
					0.000417	0.0129	3	19	169	21581	0.1579	0.0078	0.0178	0.0009	gluconeognesis	G6pc1, Pck1, Slc37a4
MP:0011117	abnormal susceptibility to weight gain	1.1e-10	1	1.1e-10	1.1e-10	5.54e-09	7	11	362	21581	0.6364	0.0168	0.0193	0.0005	TFs	Bmal1, Clock, Foxo1, Ncoa3, Nr1h4, Ppara, Pparg
					1	1	0	19	362	21581	0	0.0168	0	0.0009	gluconeognesis
MP:0002138	abnormal hepatobiliary system morphology	1.38e-10	0.00323	4.27e-08	1.38e-10	6.57e-09	10	11	1771	21581	0.9091	0.0821	0.0056	0.0005	TFs	Bmal1, Cebpa, Clock, Foxa2, Foxo1, Klf15, Ncoa3, Nr1h4, Ppara, Pparg
					0.00323	0.0527	6	19	1771	21581	0.3158	0.0821	0.0034	0.0009	gluconeognesis	G6pc1, Pck1, Pcx, Slc25a13, Slc37a1, Slc37a4
MP:0005282	decreased fatty acids level	1.38e-10	1	1.38e-10	1.38e-10	6.57e-09	6	11	180	21581	0.5455	0.0083	0.0333	0.0005	TFs	Cebpb, Foxa2, Foxo1, Ncoa3, Nr1h4, Pparg
					1	1	0	19	180	21581	0	0.0083	0	0.0009	gluconeognesis
MP:0001845	abnormal inflammatory response	1.9e-10	0.487	3.9e-10	1.9e-10	8.78e-09	10	11	1829	21581	0.9091	0.0848	0.0055	0.0005	TFs	Bmal1, Cebpa, Cebpb, Foxa2, Foxo1, Klf15, Ncoa3, Nr1h4, Ppara, Pparg
					0.487	0.563	2	19	1829	21581	0.1053	0.0848	0.0011	0.0009	gluconeognesis	Slc37a2, Slc37a4
MP:0005560	decreased circulating glucose level	2.41e-10	8.68e-08	0.00278	2.41e-10	1.08e-08	8	11	727	21581	0.7273	0.0337	0.011	0.0005	TFs	Bmal1, Cebpa, Cebpb, Foxa2, Klf15, Ncoa3, Nr1h4, Ppara
					8.68e-08	2.55e-05	8	19	727	21581	0.4211	0.0337	0.011	0.0009	gluconeognesis	Fbp1, G6pc1, G6pc2, Got1, Pck1, Pcx, Slc25a13, Slc37a4
MP:0005334	abnormal fat pad morphology	4.3e-10	0.324	1.33e-09	4.3e-10	1.88e-08	7	11	440	21581	0.6364	0.0204	0.0159	0.0005	TFs	Bmal1, Cebpa, Cebpb, Ncoa3, Nr1h4, Ppara, Pparg
					0.324	0.453	1	19	440	21581	0.0526	0.0204	0.0023	0.0009	gluconeognesis	Pck1
MP:0012777	abnormal liver glycogen level	1.35e-09	0.000114	1.18e-05	1.35e-09	5.77e-08	5	11	109	21581	0.4545	0.0051	0.0459	0.0005	TFs	Cebpa, Foxo1, Klf15, Ncoa3, Ppara
					0.000114	0.00481	3	19	109	21581	0.1579	0.0051	0.0275	0.0009	gluconeognesis	G6pc1, Pck1, Slc37a4
MP:0000189	hypoglycemia	1.62e-09	4.62e-09	0.351	4.62e-09	1.79e-07	5	11	139	21581	0.4545	0.0064	0.036	0.0005	TFs	Cebpa, Cebpb, Foxa2, Klf15, Ppara
					1.62e-09	9.54e-07	6	19	139	21581	0.3158	0.0064	0.0432	0.0009	gluconeognesis	Fbp1, G6pc1, Pck1, Pcx, Slc25a13, Slc37a4
MP:0000180	abnormal circulating cholesterol level	3.11e-09	0.0558	5.57e-08	3.11e-09	1.29e-07	8	11	1004	21581	0.7273	0.0465	0.008	0.0005	TFs	Bmal1, Cebpa, Clock, Foxo1, Ncoa3, Nr1h4, Ppara, Pparg
					0.0558	0.213	3	19	1004	21581	0.1579	0.0465	0.003	0.0009	gluconeognesis	G6pc1, G6pc3, Slc37a4
MP:0002727	decreased circulating insulin level	3.64e-09	0.24	1.51e-08	3.64e-09	1.48e-07	6	11	310	21581	0.5455	0.0144	0.0194	0.0005	TFs	Bmal1, Cebpb, Foxa2, Ncoa3, Nr1h4, Pparg
					0.24	0.384	1	19	310	21581	0.0526	0.0144	0.0032	0.0009	gluconeognesis	Slc25a13
MP:0001554	increased circulating free fatty acids level	4.62e-09	0.00656	7.04e-07	4.62e-09	1.79e-07	5	11	139	21581	0.4545	0.0064	0.036	0.0005	TFs	Bmal1, Cebpa, Foxa2, Ppara, Pparg
					0.00656	0.0787	2	19	139	21581	0.1053	0.0064	0.0144	0.0009	gluconeognesis	Pck1, Pcx
MP:0003947	abnormal cholesterol level	5.22e-09	0.0654	7.97e-08	5.22e-09	1.97e-07	8	11	1072	21581	0.7273	0.0497	0.0075	0.0005	TFs	Bmal1, Cebpa, Clock, Foxo1, Ncoa3, Nr1h4, Ppara, Pparg
					0.0654	0.229	3	19	1072	21581	0.1579	0.0497	0.0028	0.0009	gluconeognesis	G6pc1, G6pc3, Slc37a4
MP:0012224	abnormal sterol level	6.03e-09	0.0684	8.82e-08	6.03e-09	2.23e-07	8	11	1092	21581	0.7273	0.0506	0.0073	0.0005	TFs	Bmal1, Cebpa, Clock, Foxo1, Ncoa3, Nr1h4, Ppara, Pparg
					0.0684	0.235	3	19	1092	21581	0.1579	0.0506	0.0027	0.0009	gluconeognesis	G6pc1, G6pc3, Slc37a4
MP:0005278	abnormal cholesterol homeostasis	7.79e-09	0.0739	1.05e-07	7.79e-09	2.82e-07	8	11	1128	21581	0.7273	0.0523	0.0071	0.0005	TFs	Bmal1, Cebpa, Clock, Foxo1, Ncoa3, Nr1h4, Ppara, Pparg
					0.0739	0.237	3	19	1128	21581	0.1579	0.0523	0.0027	0.0009	gluconeognesis	G6pc1, G6pc3, Slc37a4
MP:0005559	increased circulating glucose level	8.15e-09	0.452	1.8e-08	8.15e-09	2.83e-07	7	11	672	21581	0.6364	0.0311	0.0104	0.0005	TFs	Bmal1, Cebpa, Cebpb, Clock, Foxo1, Ncoa3, Pparg
					0.452	0.536	1	19	672	21581	0.0526	0.0311	0.0015	0.0009	gluconeognesis	Pck1
MP:0005292	improved glucose tolerance	8.19e-09	0.27	3.03e-08	8.19e-09	2.83e-07	6	11	355	21581	0.5455	0.0164	0.0169	0.0005	TFs	Foxa2, Foxo1, Klf15, Ncoa3, Ppara, Pparg
					0.27	0.412	1	19	355	21581	0.0526	0.0164	0.0028	0.0009	gluconeognesis	Pcx
MP:0000010	abnormal abdominal fat pad morphology	8.33e-09	0.271	3.07e-08	8.33e-09	2.83e-07	6	11	356	21581	0.5455	0.0165	0.0169	0.0005	TFs	Cebpa, Cebpb, Ncoa3, Nr1h4, Ppara, Pparg
					0.271	0.412	1	19	356	21581	0.0526	0.0165	0.0028	0.0009	gluconeognesis	Pck1
MP:0005452	abnormal adipose tissue amount	8.71e-09	0.0764	1.14e-07	8.71e-09	2.9e-07	8	11	1144	21581	0.7273	0.053	0.007	0.0005	TFs	Bmal1, Cebpa, Cebpb, Foxa2, Klf15, Ncoa3, Nr1h4, Pparg
					0.0764	0.24	3	19	1144	21581	0.1579	0.053	0.0026	0.0009	gluconeognesis	Pck1, Pcx, Slc37a1
MP:0001780	decreased brown adipose tissue amount	9.77e-09	1	9.77e-09	9.77e-09	3.19e-07	4	11	52	21581	0.3636	0.0024	0.0769	0.0005	TFs	Cebpa, Cebpb, Ncoa3, Pparg
					1	1	0	19	52	21581	0	0.0024	0	0.0009	gluconeognesis
MP:0005281	increased fatty acids level	2.34e-08	0.0122	1.92e-06	2.34e-08	7.49e-07	5	11	192	21581	0.4545	0.0089	0.026	0.0005	TFs	Bmal1, Cebpa, Foxa2, Ppara, Pparg
					0.0122	0.104	2	19	192	21581	0.1053	0.0089	0.0104	0.0009	gluconeognesis	Pck1, Pcx
MP:0010398	decreased liver glycogen level	2.93e-08	0.0582	5.02e-07	2.93e-08	9.19e-07	4	11	68	21581	0.3636	0.0032	0.0588	0.0005	TFs	Cebpa, Foxo1, Klf15, Ppara
					0.0582	0.215	1	19	68	21581	0.0526	0.0032	0.0147	0.0009	gluconeognesis	Pck1
MP:0009133	decreased white fat cell size	4.36e-08	0.064	6.81e-07	4.36e-08	1.34e-06	4	11	75	21581	0.3636	0.0035	0.0533	0.0005	TFs	Bmal1, Ncoa3, Nr1h4, Pparg
					0.064	0.228	1	19	75	21581	0.0526	0.0035	0.0133	0.0009	gluconeognesis	Pck1
MP:0010771	integument phenotype	4.57e-08	0.793	5.76e-08	4.57e-08	1.37e-06	10	11	3182	21581	0.9091	0.1474	0.0031	0.0005	TFs	Bmal1, Cebpa, Cebpb, Clock, Foxa2, Foxo1, Ncoa3, Nr1h4, Ppara, Pparg
					0.793	0.804	2	19	3182	21581	0.1053	0.1474	0.0006	0.0009	gluconeognesis	Pck1, Pck2
MP:0009289	decreased epididymal fat pad weight	4.6e-08	0.0649	7.09e-07	4.6e-08	1.37e-06	4	11	76	21581	0.3636	0.0035	0.0526	0.0005	TFs	Cebpb, Ncoa3, Nr1h4, Pparg
					0.0649	0.228	1	19	76	21581	0.0526	0.0035	0.0132	0.0009	gluconeognesis	Pck1
MP:0002224	abnormal spleen size	4.91e-08	0.127	3.88e-07	4.91e-08	1.44e-06	8	11	1426	21581	0.7273	0.0661	0.0056	0.0005	TFs	Bmal1, Cebpa, Cebpb, Clock, Foxo1, Ncoa3, Nr1h4, Pparg
					0.127	0.287	3	19	1426	21581	0.1579	0.0661	0.0021	0.0009	gluconeognesis	Got2, Slc37a2, Slc37a4
MP:0002089	abnormal postnatal growth/weight/body size	5.06e-08	0.216	2.34e-07	5.06e-08	1.45e-06	11	11	4690	21581	1	0.2173	0.0023	0.0005	TFs	Bmal1, Cebpa, Cebpb, Clock, Foxa2, Foxo1, Klf15, Ncoa3, Nr1h4, Ppara, Pparg
					0.216	0.363	6	19	4690	21581	0.3158	0.2173	0.0013	0.0009	gluconeognesis	G6pc1, G6pc3, Pck1, Pcx, Slc25a12, Slc37a4
MP:0010025	decreased total body fat amount	5.44e-08	1	5.44e-08	5.44e-08	1.54e-06	6	11	488	21581	0.5455	0.0226	0.0123	0.0005	TFs	Bmal1, Foxa2, Klf15, Ncoa3, Nr1h4, Pparg
					1	1	0	19	488	21581	0	0.0226	0	0.0009	gluconeognesis
MP:0004130	abnormal muscle cell glucose uptake	6.58e-08	1	6.58e-08	6.58e-08	1.82e-06	4	11	83	21581	0.3636	0.0038	0.0482	0.0005	TFs	Cebpa, Cebpb, Ppara, Pparg
					1	1	0	19	83	21581	0	0.0038	0	0.0009	gluconeognesis
MP:0005451	abnormal body composition	7.98e-08	0.344	2.32e-07	7.98e-08	2.18e-06	10	11	3367	21581	0.9091	0.156	0.003	0.0005	TFs	Bmal1, Cebpa, Cebpb, Clock, Foxa2, Klf15, Ncoa3, Nr1h4, Ppara, Pparg
					0.344	0.458	4	19	3367	21581	0.2105	0.156	0.0012	0.0009	gluconeognesis	G6pc3, Pcx, Slc25a12, Slc37a4
MP:0008247	abnormal mononuclear cell morphology	8.53e-08	0.335	2.54e-07	8.53e-08	2.29e-06	9	11	2321	21581	0.8182	0.1075	0.0039	0.0005	TFs	Bmal1, Cebpa, Cebpb, Clock, Foxa2, Foxo1, Klf15, Ncoa3, Pparg
					0.335	0.456	3	19	2321	21581	0.1579	0.1075	0.0013	0.0009	gluconeognesis	G6pc2, Got1, Slc37a4
MP:0005439	decreased glycogen level	8.72e-08	0.0755	1.15e-06	8.72e-08	2.31e-06	4	11	89	21581	0.3636	0.0041	0.0449	0.0005	TFs	Cebpa, Foxo1, Klf15, Ppara
					0.0755	0.24	1	19	89	21581	0.0526	0.0041	0.0112	0.0009	gluconeognesis	Pck1
MP:0005331	insulin resistance	8.92e-08	1	8.92e-08	8.92e-08	2.32e-06	5	11	251	21581	0.4545	0.0116	0.0199	0.0005	TFs	Clock, Foxo1, Ncoa3, Ppara, Pparg
					1	1	0	19	251	21581	0	0.0116	0	0.0009	gluconeognesis
MP:0000351	increased cell proliferation	9.08e-08	1	9.08e-08	9.08e-08	2.32e-06	6	11	532	21581	0.5455	0.0247	0.0113	0.0005	TFs	Cebpa, Cebpb, Foxo1, Ncoa3, Nr1h4, Pparg
					1	1	0	19	532	21581	0	0.0247	0	0.0009	gluconeognesis
MP:0005293	impaired glucose tolerance	1.3e-07	1	1.3e-07	1.3e-07	3.27e-06	6	11	565	21581	0.5455	0.0262	0.0106	0.0005	TFs	Bmal1, Cebpa, Clock, Ncoa3, Nr1h4, Pparg
					1	1	0	19	565	21581	0	0.0262	0	0.0009	gluconeognesis
MP:0001778	abnormal brown adipose tissue amount	1.45e-07	1	1.45e-07	1.45e-07	3.61e-06	4	11	101	21581	0.3636	0.0047	0.0396	0.0005	TFs	Cebpa, Cebpb, Ncoa3, Pparg
					1	1	0	19	101	21581	0	0.0047	0	0.0009	gluconeognesis
MP:0000217	abnormal leukocyte cell number	1.68e-07	0.172	9.78e-07	1.68e-07	4.11e-06	9	11	2507	21581	0.8182	0.1162	0.0036	0.0005	TFs	Bmal1, Cebpa, Cebpb, Clock, Foxa2, Foxo1, Klf15, Ncoa3, Pparg
					0.172	0.324	4	19	2507	21581	0.2105	0.1162	0.0016	0.0009	gluconeognesis	Fbp2, G6pc3, Got1, Slc37a4
MP:0001614	abnormal blood vessel morphology	1.74e-07	0.0549	3.16e-06	1.74e-07	4.14e-06	8	11	1676	21581	0.7273	0.0777	0.0048	0.0005	TFs	Bmal1, Cebpa, Foxa2, Foxo1, Klf15, Nr1h4, Ppara, Pparg
					0.0549	0.211	4	19	1676	21581	0.2105	0.0777	0.0024	0.0009	gluconeognesis	Fbp2, Got2, Mdh2, Slc25a10
MP:0002644	decreased circulating triglyceride level	1.74e-07	0.00193	9.03e-05	1.74e-07	4.14e-06	5	11	287	21581	0.4545	0.0133	0.0174	0.0005	TFs	Bmal1, Cebpb, Foxo1, Ncoa3, Pparg
					0.00193	0.0361	3	19	287	21581	0.1579	0.0133	0.0105	0.0009	gluconeognesis	G6pc2, Pck1, Pck2
MP:0001790	abnormal immune system physiology	1.79e-07	0.406	4.41e-07	1.79e-07	4.2e-06	10	11	3655	21581	0.9091	0.1694	0.0027	0.0005	TFs	Bmal1, Cebpa, Cebpb, Foxa2, Foxo1, Klf15, Ncoa3, Nr1h4, Ppara, Pparg
					0.406	0.507	4	19	3655	21581	0.2105	0.1694	0.0011	0.0009	gluconeognesis	G6pc2, G6pc3, Slc37a2, Slc37a4
MP:0005178	increased circulating cholesterol level	1.96e-07	0.0983	1.99e-06	1.96e-07	4.53e-06	6	11	606	21581	0.5455	0.0281	0.0099	0.0005	TFs	Bmal1, Cebpa, Clock, Nr1h4, Ppara, Pparg
					0.0983	0.26	2	19	606	21581	0.1053	0.0281	0.0033	0.0009	gluconeognesis	G6pc1, Slc37a4
MP:0002628	hepatic steatosis	2.03e-07	0.000114	0.00177	2.03e-07	4.62e-06	5	11	296	21581	0.4545	0.0137	0.0169	0.0005	TFs	Cebpa, Clock, Nr1h4, Ppara, Pparg
					0.000114	0.00481	4	19	296	21581	0.2105	0.0137	0.0135	0.0009	gluconeognesis	G6pc1, Pck1, Pcx, Slc25a13
MP:0005266	abnormal metabolism	2.2e-07	0.247	8.9e-07	2.2e-07	4.95e-06	7	11	1085	21581	0.6364	0.0503	0.0065	0.0005	TFs	Bmal1, Cebpb, Clock, Foxa2, Klf15, Ncoa3, Pparg
					0.247	0.39	2	19	1085	21581	0.1053	0.0503	0.0018	0.0009	gluconeognesis	Mdh1, Pcx
MP:0009115	abnormal fat cell morphology	2.31e-07	0.236	9.79e-07	2.31e-07	5.14e-06	5	11	304	21581	0.4545	0.0141	0.0164	0.0005	TFs	Bmal1, Clock, Ncoa3, Nr1h4, Pparg
					0.236	0.381	1	19	304	21581	0.0526	0.0141	0.0033	0.0009	gluconeognesis	Pck1
MP:0020998	abnormal epididymal fat pad weight	2.54e-07	0.0974	2.61e-06	2.54e-07	5.49e-06	4	11	116	21581	0.3636	0.0054	0.0345	0.0005	TFs	Cebpb, Ncoa3, Nr1h4, Pparg
					0.0974	0.259	1	19	116	21581	0.0526	0.0054	0.0086	0.0009	gluconeognesis	Pck1
MP:0005335	abnormal gonadal fat pad morphology	2.54e-07	1	2.54e-07	2.54e-07	5.49e-06	4	11	116	21581	0.3636	0.0054	0.0345	0.0005	TFs	Cebpa, Cebpb, Ppara, Pparg
					1	1	0	19	116	21581	0	0.0054	0	0.0009	gluconeognesis
MP:0000689	abnormal spleen morphology	2.66e-07	0.201	1.32e-06	2.66e-07	5.67e-06	8	11	1770	21581	0.7273	0.082	0.0045	0.0005	TFs	Bmal1, Cebpa, Cebpb, Clock, Foxo1, Ncoa3, Nr1h4, Pparg
					0.201	0.347	3	19	1770	21581	0.1579	0.082	0.0017	0.0009	gluconeognesis	Got2, Slc37a2, Slc37a4
MP:0009642	abnormal blood homeostasis	2.81e-07	0.000562	0.0005	2.81e-07	5.86e-06	11	11	5480	21581	1	0.2539	0.002	0.0005	TFs	Bmal1, Cebpa, Cebpb, Clock, Foxa2, Foxo1, Klf15, Ncoa3, Nr1h4, Ppara, Pparg
					0.000562	0.0152	12	19	5480	21581	0.6316	0.2539	0.0022	0.0009	gluconeognesis	Fbp1, G6pc1, G6pc2, G6pc3, Got1, Pck1, Pck2, Pcx, Slc25a10, Slc25a13, Slc37a1, Slc37a4
MP:0009269	decreased fat cell size	2.81e-07	0.0998	2.82e-06	2.81e-07	5.86e-06	4	11	119	21581	0.3636	0.0055	0.0336	0.0005	TFs	Bmal1, Ncoa3, Nr1h4, Pparg
					0.0998	0.261	1	19	119	21581	0.0526	0.0055	0.0084	0.0009	gluconeognesis	Pck1
MP:0009132	abnormal white fat cell size	3.11e-07	0.102	3.05e-06	3.11e-07	6.39e-06	4	11	122	21581	0.3636	0.0057	0.0328	0.0005	TFs	Bmal1, Ncoa3, Nr1h4, Pparg
					0.102	0.261	1	19	122	21581	0.0526	0.0057	0.0082	0.0009	gluconeognesis	Pck1
MP:0008858	abnormal hair cycle anagen phase	3.2e-07	1	3.2e-07	3.2e-07	6.51e-06	3	11	28	21581	0.2727	0.0013	0.1071	0.0005	TFs	Bmal1, Clock, Pparg
					1	1	0	19	28	21581	0	0.0013	0	0.0009	gluconeognesis
MP:0003982	increased cholesterol level	3.33e-07	0.114	2.91e-06	3.33e-07	6.66e-06	6	11	663	21581	0.5455	0.0307	0.009	0.0005	TFs	Bmal1, Cebpa, Clock, Nr1h4, Ppara, Pparg
					0.114	0.278	2	19	663	21581	0.1053	0.0307	0.003	0.0009	gluconeognesis	G6pc1, Slc37a4
MP:0012226	increased sterol level	3.36e-07	0.115	2.93e-06	3.36e-07	6.66e-06	6	11	664	21581	0.5455	0.0308	0.009	0.0005	TFs	Bmal1, Cebpa, Clock, Nr1h4, Ppara, Pparg
					0.115	0.278	2	19	664	21581	0.1053	0.0308	0.003	0.0009	gluconeognesis	G6pc1, Slc37a4
MP:0003925	abnormal cellular glucose uptake	3.77e-07	1	3.77e-07	3.77e-07	7.39e-06	4	11	128	21581	0.3636	0.0059	0.0312	0.0005	TFs	Cebpa, Cebpb, Ppara, Pparg
					1	1	0	19	128	21581	0	0.0059	0	0.0009	gluconeognesis
MP:0001431	abnormal eating behavior	4.7e-07	0.467	1.01e-06	4.7e-07	9.1e-06	6	11	703	21581	0.5455	0.0326	0.0085	0.0005	TFs	Cebpa, Clock, Foxa2, Ncoa3, Nr1h4, Pparg
					0.467	0.549	1	19	703	21581	0.0526	0.0326	0.0014	0.0009	gluconeognesis	Pck1
MP:0003956	abnormal body size	4.91e-07	0.277	1.77e-06	4.91e-07	9.4e-06	10	11	4051	21581	0.9091	0.1877	0.0025	0.0005	TFs	Bmal1, Cebpa, Cebpb, Clock, Foxa2, Foxo1, Ncoa3, Nr1h4, Ppara, Pparg
					0.277	0.415	5	19	4051	21581	0.2632	0.1877	0.0012	0.0009	gluconeognesis	G6pc3, Pck1, Pcx, Slc25a12, Slc37a4
MP:0008246	abnormal leukocyte morphology	5.44e-07	0.0972	5.6e-06	5.44e-07	1.03e-05	9	11	2867	21581	0.8182	0.1328	0.0031	0.0005	TFs	Bmal1, Cebpa, Cebpb, Clock, Foxa2, Foxo1, Klf15, Ncoa3, Pparg
					0.0972	0.259	5	19	2867	21581	0.2632	0.1328	0.0017	0.0009	gluconeognesis	Fbp2, G6pc2, G6pc3, Got1, Slc37a4
MP:0000716	abnormal immune system cell morphology	5.92e-07	0.1	5.9e-06	5.92e-07	1.11e-05	9	11	2895	21581	0.8182	0.1341	0.0031	0.0005	TFs	Bmal1, Cebpa, Cebpb, Clock, Foxa2, Foxo1, Klf15, Ncoa3, Pparg
					0.1	0.261	5	19	2895	21581	0.2632	0.1341	0.0017	0.0009	gluconeognesis	Fbp2, G6pc2, G6pc3, Got1, Slc37a4
MP:0002221	abnormal lymph organ size	6.12e-07	0.0889	6.89e-06	6.12e-07	1.13e-05	8	11	1971	21581	0.7273	0.0913	0.0041	0.0005	TFs	Bmal1, Cebpa, Cebpb, Clock, Foxo1, Ncoa3, Nr1h4, Pparg
					0.0889	0.254	4	19	1971	21581	0.2105	0.0913	0.002	0.0009	gluconeognesis	Got2, Pck2, Slc37a2, Slc37a4
MP:0013328	visceromegaly	6.51e-07	0.0229	2.85e-05	6.51e-07	1.19e-05	7	11	1272	21581	0.6364	0.0589	0.0055	0.0005	TFs	Cebpa, Cebpb, Foxo1, Ncoa3, Nr1h4, Ppara, Pparg
					0.0229	0.12	4	19	1272	21581	0.2105	0.0589	0.0031	0.0009	gluconeognesis	G6pc1, Pck1, Slc37a2, Slc37a4
MP:0005318	decreased triglyceride level	6.71e-07	0.00416	0.000161	6.71e-07	1.22e-05	5	11	377	21581	0.4545	0.0175	0.0133	0.0005	TFs	Bmal1, Cebpb, Foxo1, Ncoa3, Pparg
					0.00416	0.0612	3	19	377	21581	0.1579	0.0175	0.008	0.0009	gluconeognesis	G6pc2, Pck1, Pck2
MP:0000685	abnormal immune system morphology	6.82e-07	0.0196	3.49e-05	6.82e-07	1.22e-05	10	11	4189	21581	0.9091	0.1941	0.0024	0.0005	TFs	Bmal1, Cebpa, Cebpb, Clock, Foxa2, Foxo1, Klf15, Ncoa3, Nr1h4, Pparg
					0.0196	0.115	8	19	4189	21581	0.4211	0.1941	0.0019	0.0009	gluconeognesis	Fbp2, G6pc2, G6pc3, Got1, Got2, Pck2, Slc37a2, Slc37a4
MP:0009117	abnormal white fat cell morphology	7.32e-07	0.125	5.86e-06	7.32e-07	1.3e-05	4	11	151	21581	0.3636	0.007	0.0265	0.0005	TFs	Bmal1, Ncoa3, Nr1h4, Pparg
					0.125	0.285	1	19	151	21581	0.0526	0.007	0.0066	0.0009	gluconeognesis	Pck1
MP:0005164	abnormal response to injury	7.49e-07	1	7.49e-07	7.49e-07	1.3e-05	6	11	761	21581	0.5455	0.0353	0.0079	0.0005	TFs	Bmal1, Clock, Foxa2, Klf15, Ppara, Pparg
					1	1	0	19	761	21581	0	0.0353	0	0.0009	gluconeognesis
MP:0006319	abnormal epididymal fat pad morphology	7.51e-07	0.126	5.97e-06	7.51e-07	1.3e-05	4	11	152	21581	0.3636	0.007	0.0263	0.0005	TFs	Cebpb, Ncoa3, Nr1h4, Pparg
					0.126	0.285	1	19	152	21581	0.0526	0.007	0.0066	0.0009	gluconeognesis	Pck1
MP:0000313	abnormal cell death	7.55e-07	0.846	8.92e-07	7.55e-07	1.3e-05	8	11	2025	21581	0.7273	0.0938	0.004	0.0005	TFs	Cebpb, Clock, Foxa2, Foxo1, Ncoa3, Nr1h4, Ppara, Pparg
					0.846	0.852	1	19	2025	21581	0.0526	0.0938	0.0005	0.0009	gluconeognesis	G6pc1
MP:0005416	abnormal circulating protein level	8.24e-07	0.55	1.5e-06	8.24e-07	1.4e-05	8	11	2048	21581	0.7273	0.0949	0.0039	0.0005	TFs	Bmal1, Cebpa, Cebpb, Clock, Foxo1, Ncoa3, Nr1h4, Pparg
					0.55	0.61	2	19	2048	21581	0.1053	0.0949	0.001	0.0009	gluconeognesis	Pck2, Slc25a10
MP:0005666	abnormal adipose tissue physiology	8.99e-07	0.131	6.86e-06	8.99e-07	1.49e-05	4	11	159	21581	0.3636	0.0074	0.0252	0.0005	TFs	Cebpa, Cebpb, Foxo1, Pparg
					0.131	0.293	1	19	159	21581	0.0526	0.0074	0.0063	0.0009	gluconeognesis	Pck1
MP:0011180	abnormal hematopoietic cell number	9e-07	0.274	3.28e-06	9e-07	1.49e-05	9	11	3037	21581	0.8182	0.1407	0.003	0.0005	TFs	Bmal1, Cebpa, Cebpb, Clock, Foxa2, Foxo1, Klf15, Ncoa3, Pparg
					0.274	0.412	4	19	3037	21581	0.2105	0.1407	0.0013	0.0009	gluconeognesis	Fbp2, G6pc3, Got1, Slc37a4
MP:0001657	abnormal induced morbidity/mortality	9.05e-07	0.506	1.79e-06	9.05e-07	1.49e-05	6	11	786	21581	0.5455	0.0364	0.0076	0.0005	TFs	Cebpb, Klf15, Ncoa3, Nr1h4, Ppara, Pparg
					0.506	0.58	1	19	786	21581	0.0526	0.0364	0.0013	0.0009	gluconeognesis	G6pc3
MP:0009006	prolonged estrous cycle	9.63e-07	1	9.63e-07	9.63e-07	1.56e-05	3	11	40	21581	0.2727	0.0019	0.075	0.0005	TFs	Bmal1, Clock, Ncoa3
					1	1	0	19	40	21581	0	0.0019	0	0.0009	gluconeognesis
MP:0013658	abnormal myeloid cell morphology	9.64e-07	0.518	1.86e-06	9.64e-07	1.56e-05	9	11	3061	21581	0.8182	0.1418	0.0029	0.0005	TFs	Bmal1, Cebpa, Cebpb, Clock, Foxa2, Foxo1, Klf15, Ncoa3, Pparg
					0.518	0.589	3	19	3061	21581	0.1579	0.1418	0.001	0.0009	gluconeognesis	G6pc3, Got1, Slc37a4
MP:0001259	abnormal body weight	1.09e-06	0.288	3.77e-06	1.09e-06	1.74e-05	9	11	3103	21581	0.8182	0.1438	0.0029	0.0005	TFs	Bmal1, Cebpa, Cebpb, Clock, Foxo1, Ncoa3, Nr1h4, Ppara, Pparg
					0.288	0.423	4	19	3103	21581	0.2105	0.1438	0.0013	0.0009	gluconeognesis	G6pc3, Pcx, Slc25a12, Slc37a4
MP:0005387	immune system phenotype	1.12e-06	0.152	7.38e-06	1.12e-06	1.77e-05	11	11	6213	21581	1	0.2879	0.0018	0.0005	TFs	Bmal1, Cebpa, Cebpb, Clock, Foxa2, Foxo1, Klf15, Ncoa3, Nr1h4, Ppara, Pparg
					0.152	0.315	8	19	6213	21581	0.4211	0.2879	0.0013	0.0009	gluconeognesis	Fbp2, G6pc2, G6pc3, Got1, Got2, Pck2, Slc37a2, Slc37a4
MP:0002970	abnormal white adipose tissue morphology	1.14e-06	0.312	3.67e-06	1.14e-06	1.8e-05	5	11	420	21581	0.4545	0.0195	0.0119	0.0005	TFs	Bmal1, Cebpa, Ncoa3, Nr1h4, Pparg
					0.312	0.443	1	19	420	21581	0.0526	0.0195	0.0024	0.0009	gluconeognesis	Pck1
MP:0010080	abnormal hepatocyte physiology	1.17e-06	1	1.17e-06	1.17e-06	1.83e-05	4	11	170	21581	0.3636	0.0079	0.0235	0.0005	TFs	Cebpa, Clock, Klf15, Nr1h4
					1	1	0	19	170	21581	0	0.0079	0	0.0009	gluconeognesis
MP:0008248	abnormal mononuclear phagocyte morphology	1.3e-06	1	1.3e-06	1.3e-06	2e-05	6	11	836	21581	0.5455	0.0387	0.0072	0.0005	TFs	Bmal1, Cebpa, Cebpb, Foxa2, Klf15, Pparg
					1	1	0	19	836	21581	0	0.0387	0	0.0009	gluconeognesis
MP:0008250	abnormal myeloid leukocyte morphology	1.37e-06	0.125	1.09e-05	1.37e-06	2.09e-05	7	11	1419	21581	0.6364	0.0658	0.0049	0.0005	TFs	Bmal1, Cebpa, Cebpb, Clock, Foxa2, Klf15, Pparg
					0.125	0.285	3	19	1419	21581	0.1579	0.0658	0.0021	0.0009	gluconeognesis	G6pc3, Got1, Slc37a4
MP:0002695	abnormal circulating glucagon level	1.48e-06	0.0397	3.72e-05	1.48e-06	2.24e-05	3	11	46	21581	0.2727	0.0021	0.0652	0.0005	TFs	Foxa2, Klf15, Ncoa3
					0.0397	0.169	1	19	46	21581	0.0526	0.0021	0.0217	0.0009	gluconeognesis	G6pc3
MP:0008469	abnormal protein level	1.65e-06	0.601	2.74e-06	1.65e-06	2.47e-05	8	11	2240	21581	0.7273	0.1038	0.0036	0.0005	TFs	Bmal1, Cebpa, Cebpb, Clock, Foxo1, Ncoa3, Nr1h4, Pparg
					0.601	0.65	2	19	2240	21581	0.1053	0.1038	0.0009	0.0009	gluconeognesis	Pck2, Slc25a10
MP:0002069	abnormal consumption behavior	1.74e-06	0.546	3.18e-06	1.74e-06	2.59e-05	6	11	879	21581	0.5455	0.0407	0.0068	0.0005	TFs	Cebpa, Clock, Foxa2, Ncoa3, Nr1h4, Pparg
					0.546	0.608	1	19	879	21581	0.0526	0.0407	0.0011	0.0009	gluconeognesis	Pck1
MP:0001559	hyperglycemia	1.75e-06	0.153	1.15e-05	1.75e-06	2.59e-05	4	11	188	21581	0.3636	0.0087	0.0213	0.0005	TFs	Bmal1, Clock, Ncoa3, Pparg
					0.153	0.315	1	19	188	21581	0.0526	0.0087	0.0053	0.0009	gluconeognesis	Pck1
MP:0013561	abnormal endocrine gland physiology	1.91e-06	0.34	5.61e-06	1.91e-06	2.78e-05	5	11	466	21581	0.4545	0.0216	0.0107	0.0005	TFs	Bmal1, Cebpb, Clock, Foxa2, Foxo1
					0.34	0.456	1	19	466	21581	0.0526	0.0216	0.0021	0.0009	gluconeognesis	Pcx
MP:0002971	abnormal brown adipose tissue morphology	1.99e-06	0.158	1.26e-05	1.99e-06	2.88e-05	4	11	194	21581	0.3636	0.009	0.0206	0.0005	TFs	Cebpa, Cebpb, Ncoa3, Pparg
					0.158	0.315	1	19	194	21581	0.0526	0.009	0.0052	0.0009	gluconeognesis	Pck1
MP:0005369	muscle phenotype	2.2e-06	1	2.2e-06	2.2e-06	3.16e-05	8	11	2326	21581	0.7273	0.1078	0.0034	0.0005	TFs	Bmal1, Cebpa, Cebpb, Foxo1, Klf15, Ncoa3, Ppara, Pparg
					1	1	0	19	2326	21581	0	0.1078	0	0.0009	gluconeognesis
MP:0005457	abnormal percent body fat/body weight	2.29e-06	0.163	1.41e-05	2.29e-06	3.26e-05	4	11	201	21581	0.3636	0.0093	0.0199	0.0005	TFs	Cebpb, Clock, Foxo1, Pparg
					0.163	0.317	1	19	201	21581	0.0526	0.0093	0.005	0.0009	gluconeognesis	Pck1
MP:0011022	abnormal circadian regulation of systemic arterial blood pressure	2.36e-06	1	2.36e-06	2.36e-06	3.3e-05	2	11	5	21581	0.1818	0.0002	0.4	0.0005	TFs	Bmal1, Clock
					1	1	0	19	5	21581	0	0.0002	0	0.0009	gluconeognesis
MP:0010817	absent type I pneumocytes	2.36e-06	1	2.36e-06	2.36e-06	3.3e-05	2	11	5	21581	0.1818	0.0002	0.4	0.0005	TFs	Cebpa, Foxa2
					1	1	0	19	5	21581	0	0.0002	0	0.0009	gluconeognesis
MP:0000607	abnormal hepatocyte morphology	2.38e-06	0.164	1.45e-05	2.38e-06	3.3e-05	4	11	203	21581	0.3636	0.0094	0.0197	0.0005	TFs	Cebpa, Nr1h4, Ppara, Pparg
					0.164	0.317	1	19	203	21581	0.0526	0.0094	0.0049	0.0009	gluconeognesis	G6pc1
MP:0010182	decreased susceptibility to weight gain	2.73e-06	1	2.73e-06	2.73e-06	3.75e-05	4	11	210	21581	0.3636	0.0097	0.019	0.0005	TFs	Bmal1, Ncoa3, Nr1h4, Pparg
					1	1	0	19	210	21581	0	0.0097	0	0.0009	gluconeognesis
MP:0003699	abnormal female reproductive system physiology	2.77e-06	1	2.77e-06	2.77e-06	3.78e-05	6	11	952	21581	0.5455	0.0441	0.0063	0.0005	TFs	Bmal1, Cebpb, Clock, Foxa2, Ncoa3, Pparg
					1	1	0	19	952	21581	0	0.0441	0	0.0009	gluconeognesis
MP:0005621	abnormal cell physiology	2.83e-06	0.429	6.59e-06	2.83e-06	3.83e-05	10	11	4845	21581	0.9091	0.2245	0.0021	0.0005	TFs	Bmal1, Cebpa, Cebpb, Clock, Foxa2, Foxo1, Ncoa3, Nr1h4, Ppara, Pparg
					0.429	0.52	5	19	4845	21581	0.2632	0.2245	0.001	0.0009	gluconeognesis	G6pc1, G6pc2, Pcx, Slc25a12, Slc37a4
MP:0000609	abnormal liver physiology	2.91e-06	0.364	8e-06	2.91e-06	3.91e-05	5	11	508	21581	0.4545	0.0235	0.0098	0.0005	TFs	Cebpa, Cebpb, Clock, Klf15, Nr1h4
					0.364	0.475	1	19	508	21581	0.0526	0.0235	0.002	0.0009	gluconeognesis	Pcx
MP:0009661	abnormal pregnancy	2.94e-06	1	2.94e-06	2.94e-06	3.91e-05	4	11	214	21581	0.3636	0.0099	0.0187	0.0005	TFs	Bmal1, Clock, Foxa2, Pparg
					1	1	0	19	214	21581	0	0.0099	0	0.0009	gluconeognesis
MP:0002722	abnormal immune system organ morphology	2.99e-06	0.157	1.91e-05	2.99e-06	3.96e-05	8	11	2421	21581	0.7273	0.1122	0.0033	0.0005	TFs	Bmal1, Cebpa, Cebpb, Clock, Foxo1, Ncoa3, Nr1h4, Pparg
					0.157	0.315	4	19	2421	21581	0.2105	0.1122	0.0017	0.0009	gluconeognesis	Got2, Pck2, Slc37a2, Slc37a4
MP:0008962	abnormal carbon dioxide production	3.32e-06	1	3.32e-06	3.32e-06	4.33e-05	3	11	60	21581	0.2727	0.0028	0.05	0.0005	TFs	Foxa2, Foxo1, Ncoa3
					1	1	0	19	60	21581	0	0.0028	0	0.0009	gluconeognesis
MP:0003564	abnormal insulin secretion	3.34e-06	0.178	1.88e-05	3.34e-06	4.33e-05	4	11	221	21581	0.3636	0.0102	0.0181	0.0005	TFs	Bmal1, Cebpb, Clock, Foxa2
					0.178	0.328	1	19	221	21581	0.0526	0.0102	0.0045	0.0009	gluconeognesis	Pcx
MP:0001648	abnormal apoptosis	3.36e-06	1	3.36e-06	3.36e-06	4.33e-05	7	11	1621	21581	0.6364	0.0751	0.0043	0.0005	TFs	Cebpb, Clock, Foxa2, Foxo1, Ncoa3, Nr1h4, Pparg
					1	1	0	19	1621	21581	0	0.0751	0	0.0009	gluconeognesis
MP:0014195	abnormal endocrine pancreas secretion	3.52e-06	0.18	1.96e-05	3.52e-06	4.5e-05	4	11	224	21581	0.3636	0.0104	0.0179	0.0005	TFs	Bmal1, Cebpb, Clock, Foxa2
					0.18	0.329	1	19	224	21581	0.0526	0.0104	0.0045	0.0009	gluconeognesis	Pcx
MP:0011021	abnormal circadian regulation of heart rate	3.54e-06	1	3.54e-06	3.54e-06	4.5e-05	2	11	6	21581	0.1818	0.0003	0.3333	0.0005	TFs	Bmal1, Clock
					1	1	0	19	6	21581	0	0.0003	0	0.0009	gluconeognesis
MP:0004889	increased energy expenditure	3.65e-06	1	3.65e-06	3.65e-06	4.6e-05	4	11	226	21581	0.3636	0.0105	0.0177	0.0005	TFs	Bmal1, Ncoa3, Nr1h4, Pparg
					1	1	0	19	226	21581	0	0.0105	0	0.0009	gluconeognesis
MP:0002108	abnormal muscle morphology	3.86e-06	1	3.86e-06	3.86e-06	4.83e-05	7	11	1655	21581	0.6364	0.0767	0.0042	0.0005	TFs	Bmal1, Cebpb, Foxo1, Klf15, Ncoa3, Ppara, Pparg
					1	1	0	19	1655	21581	0	0.0767	0	0.0009	gluconeognesis
MP:0005449	abnormal food intake	4.07e-06	0.384	1.06e-05	4.07e-06	5.06e-05	5	11	544	21581	0.4545	0.0252	0.0092	0.0005	TFs	Cebpa, Clock, Foxa2, Nr1h4, Pparg
					0.384	0.49	1	19	544	21581	0.0526	0.0252	0.0018	0.0009	gluconeognesis	Pck1
MP:0002694	abnormal pancreas secretion	4.12e-06	0.186	2.21e-05	4.12e-06	5.08e-05	4	11	233	21581	0.3636	0.0108	0.0172	0.0005	TFs	Bmal1, Cebpb, Clock, Foxa2
					0.186	0.335	1	19	233	21581	0.0526	0.0108	0.0043	0.0009	gluconeognesis	Pcx
MP:0002139	abnormal hepatobiliary system physiology	4.33e-06	0.388	1.12e-05	4.33e-06	5.31e-05	5	11	551	21581	0.4545	0.0255	0.0091	0.0005	TFs	Cebpa, Cebpb, Clock, Klf15, Nr1h4
					0.388	0.492	1	19	551	21581	0.0526	0.0255	0.0018	0.0009	gluconeognesis	Pcx
MP:0031002	abnormal kidney glycogen level	4.4e-06	1	4.4e-06	1	1	0	11	4	21581	0	0.0002	0	0.0005	TFs
					4.4e-06	0.000518	2	19	4	21581	0.1053	0.0002	0.5	0.0009	gluconeognesis	G6pc1, Slc37a4
MP:0031003	increased kidney glycogen level	4.4e-06	1	4.4e-06	1	1	0	11	4	21581	0	0.0002	0	0.0005	TFs
					4.4e-06	0.000518	2	19	4	21581	0.1053	0.0002	0.5	0.0009	gluconeognesis	G6pc1, Slc37a4
MP:0000184	abnormal circulating HDL cholesterol level	4.41e-06	1	4.41e-06	4.41e-06	5.36e-05	5	11	553	21581	0.4545	0.0256	0.009	0.0005	TFs	Bmal1, Cebpa, Clock, Ncoa3, Ppara
					1	1	0	19	553	21581	0	0.0256	0	0.0009	gluconeognesis
MP:0000691	enlarged spleen	4.45e-06	0.606	7.34e-06	4.45e-06	5.37e-05	6	11	1033	21581	0.5455	0.0479	0.0058	0.0005	TFs	Cebpa, Cebpb, Foxo1, Ncoa3, Nr1h4, Pparg
					0.606	0.654	1	19	1033	21581	0.0526	0.0479	0.001	0.0009	gluconeognesis	Slc37a2
MP:0010697	abnormal systemic arterial blood pressure regulation	4.95e-06	1	4.95e-06	4.95e-06	5.93e-05	2	11	7	21581	0.1818	0.0003	0.2857	0.0005	TFs	Bmal1, Clock
					1	1	0	19	7	21581	0	0.0003	0	0.0009	gluconeognesis
MP:0003927	increased cellular glucose import	5.07e-06	1	5.07e-06	5.07e-06	6.02e-05	3	11	69	21581	0.2727	0.0032	0.0435	0.0005	TFs	Cebpb, Ppara, Pparg
					1	1	0	19	69	21581	0	0.0032	0	0.0009	gluconeognesis
MP:0002083	premature death	5.1e-06	0.795	6.41e-06	5.1e-06	6.02e-05	7	11	1725	21581	0.6364	0.0799	0.0041	0.0005	TFs	Bmal1, Cebpa, Cebpb, Foxa2, Foxo1, Ncoa3, Pparg
					0.795	0.804	1	19	1725	21581	0.0526	0.0799	0.0006	0.0009	gluconeognesis	G6pc1
MP:0005379	endocrine/exocrine gland phenotype	5.14e-06	0.418	1.23e-05	5.14e-06	6.03e-05	9	11	3712	21581	0.8182	0.172	0.0024	0.0005	TFs	Bmal1, Cebpa, Cebpb, Clock, Foxa2, Foxo1, Ncoa3, Nr1h4, Pparg
					0.418	0.516	4	19	3712	21581	0.2105	0.172	0.0011	0.0009	gluconeognesis	G6pc2, G6pc3, Pcx, Slc37a2
MP:0031094	organomegaly	5.48e-06	0.0713	7.69e-05	5.48e-06	6.34e-05	8	11	2620	21581	0.7273	0.1214	0.0031	0.0005	TFs	Cebpa, Cebpb, Foxo1, Klf15, Ncoa3, Nr1h4, Ppara, Pparg
					0.0713	0.237	5	19	2620	21581	0.2632	0.1214	0.0019	0.0009	gluconeognesis	G6pc1, Pck1, Pcx, Slc37a2, Slc37a4
MP:0002060	abnormal skin morphology	5.49e-06	0.461	1.19e-05	5.49e-06	6.34e-05	7	11	1744	21581	0.6364	0.0808	0.004	0.0005	TFs	Cebpa, Cebpb, Clock, Foxa2, Foxo1, Ppara, Pparg
					0.461	0.546	2	19	1744	21581	0.1053	0.0808	0.0011	0.0009	gluconeognesis	Pck1, Pck2
MP:0003562	abnormal pancreatic beta cell physiology	5.71e-06	0.201	2.84e-05	5.71e-06	6.55e-05	4	11	253	21581	0.3636	0.0117	0.0158	0.0005	TFs	Bmal1, Cebpb, Clock, Foxa2
					0.201	0.347	1	19	253	21581	0.0526	0.0117	0.004	0.0009	gluconeognesis	Pcx
MP:0002396	abnormal hematopoietic system morphology/development	5.86e-06	0.153	3.82e-05	5.86e-06	6.68e-05	10	11	5221	21581	0.9091	0.2419	0.0019	0.0005	TFs	Bmal1, Cebpa, Cebpb, Clock, Foxa2, Foxo1, Klf15, Ncoa3, Nr1h4, Pparg
					0.153	0.315	7	19	5221	21581	0.3684	0.2419	0.0013	0.0009	gluconeognesis	Fbp2, G6pc2, G6pc3, Got1, Got2, Slc37a2, Slc37a4
MP:0001764	abnormal homeostasis	5.94e-06	0.00197	0.00302	5.94e-06	6.72e-05	11	11	7230	21581	1	0.335	0.0015	0.0005	TFs	Bmal1, Cebpa, Cebpb, Clock, Foxa2, Foxo1, Klf15, Ncoa3, Nr1h4, Ppara, Pparg
					0.00197	0.0361	13	19	7230	21581	0.6842	0.335	0.0018	0.0009	gluconeognesis	Fbp1, G6pc1, G6pc2, G6pc3, Got1, Pck1, Pck2, Pcx, Slc25a10, Slc25a12, Slc25a13, Slc37a1, Slc37a4
MP:0010147	abnormal endocrine pancreas physiology	6.07e-06	0.204	2.98e-05	6.07e-06	6.83e-05	4	11	257	21581	0.3636	0.0119	0.0156	0.0005	TFs	Bmal1, Cebpb, Clock, Foxa2
					0.204	0.347	1	19	257	21581	0.0526	0.0119	0.0039	0.0009	gluconeognesis	Pcx
MP:0005667	abnormal circulating leptin level	6.36e-06	1	6.36e-06	6.36e-06	7.1e-05	4	11	260	21581	0.3636	0.012	0.0154	0.0005	TFs	Cebpb, Clock, Ncoa3, Pparg
					1	1	0	19	260	21581	0	0.012	0	0.0009	gluconeognesis
MP:0010680	abnormal skin adnexa physiology	6.85e-06	1	6.85e-06	6.85e-06	7.61e-05	4	11	265	21581	0.3636	0.0123	0.0151	0.0005	TFs	Bmal1, Cebpb, Clock, Pparg
					1	1	0	19	265	21581	0	0.0123	0	0.0009	gluconeognesis
MP:0008987	abnormal liver lobule morphology	7.27e-06	0.212	3.43e-05	7.27e-06	8.02e-05	4	11	269	21581	0.3636	0.0125	0.0149	0.0005	TFs	Cebpa, Nr1h4, Ppara, Pparg
					0.212	0.359	1	19	269	21581	0.0526	0.0125	0.0037	0.0009	gluconeognesis	G6pc1
MP:0002123	abnormal definitive hematopoiesis	8.04e-06	0.645	1.25e-05	8.04e-06	8.8e-05	6	11	1144	21581	0.5455	0.053	0.0052	0.0005	TFs	Bmal1, Cebpa, Cebpb, Foxo1, Ncoa3, Pparg
					0.645	0.686	1	19	1144	21581	0.0526	0.053	0.0009	0.0009	gluconeognesis	Slc37a4
MP:0010814	absent alveolar lamellar bodies	8.49e-06	1	8.49e-06	8.49e-06	9.18e-05	2	11	9	21581	0.1818	0.0004	0.2222	0.0005	TFs	Cebpa, Foxa2
					1	1	0	19	9	21581	0	0.0004	0	0.0009	gluconeognesis
MP:0020472	arrhythmic circadian behavior persistence	8.49e-06	1	8.49e-06	8.49e-06	9.18e-05	2	11	9	21581	0.1818	0.0004	0.2222	0.0005	TFs	Bmal1, Clock
					1	1	0	19	9	21581	0	0.0004	0	0.0009	gluconeognesis
MP:0011049	impaired adaptive thermogenesis	9.18e-06	1	9.18e-06	9.18e-06	9.7e-05	3	11	84	21581	0.2727	0.0039	0.0357	0.0005	TFs	Cebpb, Ncoa3, Ppara
					1	1	0	19	84	21581	0	0.0039	0	0.0009	gluconeognesis
MP:0013693	abnormal hemopoiesis	9.2e-06	0.654	1.41e-05	9.2e-06	9.7e-05	6	11	1171	21581	0.5455	0.0543	0.0051	0.0005	TFs	Bmal1, Cebpa, Cebpb, Foxo1, Ncoa3, Pparg
					0.654	0.691	1	19	1171	21581	0.0526	0.0543	0.0009	0.0009	gluconeognesis	Slc37a4
MP:0010330	abnormal circulating lipoprotein level	9.2e-06	1	9.2e-06	9.2e-06	9.7e-05	5	11	643	21581	0.4545	0.0298	0.0078	0.0005	TFs	Bmal1, Cebpa, Clock, Ncoa3, Ppara
					1	1	0	19	643	21581	0	0.0298	0	0.0009	gluconeognesis
MP:0010329	abnormal lipoprotein level	9.2e-06	1	9.2e-06	9.2e-06	9.7e-05	5	11	643	21581	0.4545	0.0298	0.0078	0.0005	TFs	Bmal1, Cebpa, Clock, Ncoa3, Ppara
					1	1	0	19	643	21581	0	0.0298	0	0.0009	gluconeognesis
MP:0008986	abnormal liver parenchyma morphology	9.26e-06	0.224	4.14e-05	9.26e-06	9.7e-05	4	11	286	21581	0.3636	0.0133	0.014	0.0005	TFs	Cebpa, Nr1h4, Ppara, Pparg
					0.224	0.372	1	19	286	21581	0.0526	0.0133	0.0035	0.0009	gluconeognesis	G6pc1
MP:0008251	abnormal phagocyte morphology	9.47e-06	0.278	3.41e-05	9.47e-06	9.86e-05	6	11	1177	21581	0.5455	0.0545	0.0051	0.0005	TFs	Bmal1, Cebpa, Cebpb, Foxa2, Klf15, Pparg
					0.278	0.415	2	19	1177	21581	0.1053	0.0545	0.0017	0.0009	gluconeognesis	G6pc3, Slc37a4
MP:0002655	abnormal keratinocyte morphology	1.02e-05	1	1.02e-05	1.02e-05	0.000105	3	11	87	21581	0.2727	0.004	0.0345	0.0005	TFs	Cebpb, Ppara, Pparg
					1	1	0	19	87	21581	0	0.004	0	0.0009	gluconeognesis
MP:0005215	abnormal pancreatic islet morphology	1.05e-05	0.23	4.55e-05	1.05e-05	0.000108	4	11	295	21581	0.3636	0.0137	0.0136	0.0005	TFs	Bmal1, Clock, Foxa2, Pparg
					0.23	0.377	1	19	295	21581	0.0526	0.0137	0.0034	0.0009	gluconeognesis	G6pc3
MP:0020478	abnormal circadian sleep/wake cycle	1.06e-05	1	1.06e-05	1.06e-05	0.000108	2	11	10	21581	0.1818	0.0005	0.2	0.0005	TFs	Bmal1, Clock
					1	1	0	19	10	21581	0	0.0005	0	0.0009	gluconeognesis
MP:0009165	abnormal endocrine pancreas morphology	1.06e-05	0.231	4.59e-05	1.06e-05	0.000108	4	11	296	21581	0.3636	0.0137	0.0135	0.0005	TFs	Bmal1, Clock, Foxa2, Pparg
					0.231	0.377	1	19	296	21581	0.0526	0.0137	0.0034	0.0009	gluconeognesis	G6pc3
MP:0005384	cellular phenotype	1.11e-05	0.568	1.95e-05	1.11e-05	0.000112	10	11	5574	21581	0.9091	0.2583	0.0018	0.0005	TFs	Bmal1, Cebpa, Cebpb, Clock, Foxa2, Foxo1, Ncoa3, Nr1h4, Ppara, Pparg
					0.568	0.622	5	19	5574	21581	0.2632	0.2583	0.0009	0.0009	gluconeognesis	G6pc1, G6pc2, Pcx, Slc25a12, Slc37a4
MP:0012321	abnormal total tissue mass	1.14e-05	0.476	2.4e-05	1.14e-05	0.000114	8	11	2884	21581	0.7273	0.1336	0.0028	0.0005	TFs	Bmal1, Cebpa, Cebpb, Clock, Ncoa3, Nr1h4, Ppara, Pparg
					0.476	0.555	3	19	2884	21581	0.1579	0.1336	0.001	0.0009	gluconeognesis	G6pc3, Slc25a12, Slc37a4
MP:0005658	increased susceptibility to diet-induced obesity	1.21e-05	1	1.21e-05	1.21e-05	0.00012	3	11	92	21581	0.2727	0.0043	0.0326	0.0005	TFs	Clock, Foxo1, Ppara
					1	1	0	19	92	21581	0	0.0043	0	0.0009	gluconeognesis
MP:0002019	abnormal tumor incidence	1.22e-05	0.672	1.82e-05	1.22e-05	0.000121	6	11	1230	21581	0.5455	0.057	0.0049	0.0005	TFs	Cebpa, Cebpb, Foxo1, Ncoa3, Nr1h4, Pparg
					0.672	0.702	1	19	1230	21581	0.0526	0.057	0.0008	0.0009	gluconeognesis	G6pc1
MP:0020471	abnormal circadian behavior persistence	1.3e-05	1	1.3e-05	1.3e-05	0.000128	2	11	11	21581	0.1818	0.0005	0.1818	0.0005	TFs	Bmal1, Clock
					1	1	0	19	11	21581	0	0.0005	0	0.0009	gluconeognesis
MP:0011181	increased hematopoietic cell number	1.33e-05	0.534	2.48e-05	1.33e-05	0.00013	7	11	1990	21581	0.6364	0.0922	0.0035	0.0005	TFs	Bmal1, Cebpa, Clock, Foxa2, Foxo1, Klf15, Ncoa3
					0.534	0.601	2	19	1990	21581	0.1053	0.0922	0.001	0.0009	gluconeognesis	Fbp2, G6pc3
MP:0002166	abnormal tumor susceptibility	1.35e-05	0.679	1.99e-05	1.35e-05	0.000132	6	11	1252	21581	0.5455	0.058	0.0048	0.0005	TFs	Cebpa, Cebpb, Foxo1, Ncoa3, Nr1h4, Pparg
					0.679	0.707	1	19	1252	21581	0.0526	0.058	0.0008	0.0009	gluconeognesis	G6pc1
MP:0004087	abnormal muscle fiber morphology	1.36e-05	1	1.36e-05	1.36e-05	0.000132	5	11	697	21581	0.4545	0.0323	0.0072	0.0005	TFs	Cebpb, Klf15, Ncoa3, Ppara, Pparg
					1	1	0	19	697	21581	0	0.0323	0	0.0009	gluconeognesis
MP:0000427	abnormal hair cycle	1.41e-05	1	1.41e-05	1.41e-05	0.000135	3	11	97	21581	0.2727	0.0045	0.0309	0.0005	TFs	Bmal1, Clock, Pparg
					1	1	0	19	97	21581	0	0.0045	0	0.0009	gluconeognesis
MP:0006094	increased fat cell size	1.41e-05	1	1.41e-05	1.41e-05	0.000135	3	11	97	21581	0.2727	0.0045	0.0309	0.0005	TFs	Clock, Ncoa3, Pparg
					1	1	0	19	97	21581	0	0.0045	0	0.0009	gluconeognesis
MP:0020202	abnormal macrophage cell number	1.5e-05	1	1.5e-05	1.5e-05	0.000142	4	11	323	21581	0.3636	0.015	0.0124	0.0005	TFs	Cebpb, Foxa2, Klf15, Pparg
					1	1	0	19	323	21581	0	0.015	0	0.0009	gluconeognesis
MP:0005343	increased circulating aspartate transaminase level	1.55e-05	0.251	6.18e-05	1.55e-05	0.000146	4	11	326	21581	0.3636	0.0151	0.0123	0.0005	TFs	Bmal1, Cebpa, Nr1h4, Pparg
					0.251	0.394	1	19	326	21581	0.0526	0.0151	0.0031	0.0009	gluconeognesis	Pck2
MP:0030973	impaired gluconeogenesis	1.55e-05	0.0105	0.00148	1.55e-05	0.000146	2	11	12	21581	0.1818	0.0006	0.1667	0.0005	TFs	Bmal1, Clock
					0.0105	0.0966	1	19	12	21581	0.0526	0.0006	0.0833	0.0009	gluconeognesis	Pcx
MP:0020973	abnormal gland development	1.63e-05	1	1.63e-05	1.63e-05	0.000152	4	11	330	21581	0.3636	0.0153	0.0121	0.0005	TFs	Cebpb, Foxa2, Ncoa3, Pparg
					1	1	0	19	330	21581	0	0.0153	0	0.0009	gluconeognesis
MP:0013151	abnormal incidence of induced tumors	1.65e-05	1	1.65e-05	1.65e-05	0.000153	4	11	331	21581	0.3636	0.0153	0.0121	0.0005	TFs	Cebpa, Cebpb, Ncoa3, Pparg
					1	1	0	19	331	21581	0	0.0153	0	0.0009	gluconeognesis
MP:0005397	hematopoietic system phenotype	1.76e-05	0.237	7.44e-05	1.76e-05	0.000163	10	11	5848	21581	0.9091	0.271	0.0017	0.0005	TFs	Bmal1, Cebpa, Cebpb, Clock, Foxa2, Foxo1, Klf15, Ncoa3, Nr1h4, Pparg
					0.237	0.381	7	19	5848	21581	0.3684	0.271	0.0012	0.0009	gluconeognesis	Fbp2, G6pc2, G6pc3, Got1, Got2, Slc37a2, Slc37a4
MP:0002079	increased circulating insulin level	1.83e-05	1	1.83e-05	1.83e-05	0.000167	4	11	340	21581	0.3636	0.0158	0.0118	0.0005	TFs	Foxa2, Foxo1, Ppara, Pparg
					1	1	0	19	340	21581	0	0.0158	0	0.0009	gluconeognesis
MP:0010695	abnormal blood pressure regulation	1.84e-05	1	1.84e-05	1.84e-05	0.000167	2	11	13	21581	0.1818	0.0006	0.1538	0.0005	TFs	Bmal1, Clock
					1	1	0	19	13	21581	0	0.0006	0	0.0009	gluconeognesis
MP:0010816	decreased type I pneumocyte number	1.84e-05	1	1.84e-05	1.84e-05	0.000167	2	11	13	21581	0.1818	0.0006	0.1538	0.0005	TFs	Cebpa, Foxa2
					1	1	0	19	13	21581	0	0.0006	0	0.0009	gluconeognesis
MP:0008873	increased physiological sensitivity to xenobiotic	1.85e-05	1	1.85e-05	1.85e-05	0.000168	4	11	341	21581	0.3636	0.0158	0.0117	0.0005	TFs	Cebpa, Cebpb, Ncoa3, Pparg
					1	1	0	19	341	21581	0	0.0158	0	0.0009	gluconeognesis
MP:0013656	abnormal hematopoietic cell morphology	1.93e-05	0.329	5.87e-05	1.93e-05	0.000174	9	11	4329	21581	0.8182	0.2006	0.0021	0.0005	TFs	Bmal1, Cebpa, Cebpb, Clock, Foxa2, Foxo1, Klf15, Ncoa3, Pparg
					0.329	0.456	5	19	4329	21581	0.2632	0.2006	0.0012	0.0009	gluconeognesis	Fbp2, G6pc2, G6pc3, Got1, Slc37a4
MP:0005378	growth/size/body region phenotype	1.94e-05	0.249	7.82e-05	1.94e-05	0.000174	11	11	8053	21581	1	0.3732	0.0014	0.0005	TFs	Bmal1, Cebpa, Cebpb, Clock, Foxa2, Foxo1, Klf15, Ncoa3, Nr1h4, Ppara, Pparg
					0.249	0.391	9	19	8053	21581	0.4737	0.3732	0.0011	0.0009	gluconeognesis	G6pc1, G6pc3, Got2, Mdh2, Pck1, Pcx, Slc25a12, Slc37a2, Slc37a4
MP:0002429	abnormal blood cell morphology/development	1.97e-05	0.703	2.8e-05	1.97e-05	0.000176	6	11	1337	21581	0.5455	0.062	0.0045	0.0005	TFs	Bmal1, Cebpa, Cebpb, Foxo1, Ncoa3, Pparg
					0.703	0.727	1	19	1337	21581	0.0526	0.062	0.0007	0.0009	gluconeognesis	Slc37a4
MP:0001783	decreased white adipose tissue amount	2.01e-05	0.0918	0.000219	2.01e-05	0.000178	3	11	109	21581	0.2727	0.0051	0.0275	0.0005	TFs	Cebpa, Ncoa3, Pparg
					0.0918	0.256	1	19	109	21581	0.0526	0.0051	0.0092	0.0009	gluconeognesis	Pck1
MP:0005076	abnormal cell differentiation	2.12e-05	1	2.12e-05	2.12e-05	0.000187	5	11	764	21581	0.4545	0.0354	0.0065	0.0005	TFs	Cebpb, Foxa2, Ncoa3, Ppara, Pparg
					1	1	0	19	764	21581	0	0.0354	0	0.0009	gluconeognesis
MP:0010896	decreased lung compliance	2.14e-05	1	2.14e-05	2.14e-05	0.000188	2	11	14	21581	0.1818	0.0006	0.1429	0.0005	TFs	Clock, Foxa2
					1	1	0	19	14	21581	0	0.0006	0	0.0009	gluconeognesis
MP:0002398	abnormal bone marrow cell morphology/development	2.16e-05	0.145	0.000149	2.16e-05	0.000189	5	11	767	21581	0.4545	0.0355	0.0065	0.0005	TFs	Bmal1, Cebpa, Cebpb, Clock, Pparg
					0.145	0.308	2	19	767	21581	0.1053	0.0355	0.0026	0.0009	gluconeognesis	Got1, Slc37a4
MP:0008872	abnormal physiological response to xenobiotic	2.35e-05	1	2.35e-05	2.35e-05	0.000203	5	11	780	21581	0.4545	0.0361	0.0064	0.0005	TFs	Cebpa, Cebpb, Clock, Ncoa3, Pparg
					1	1	0	19	780	21581	0	0.0361	0	0.0009	gluconeognesis
MP:0031415	increased skeletal muscle triglyceride level	2.47e-05	1	2.47e-05	2.47e-05	0.000212	2	11	15	21581	0.1818	0.0007	0.1333	0.0005	TFs	Bmal1, Ppara
					1	1	0	19	15	21581	0	0.0007	0	0.0009	gluconeognesis
MP:0002106	abnormal muscle physiology	2.47e-05	1	2.47e-05	2.47e-05	0.000212	6	11	1391	21581	0.5455	0.0645	0.0043	0.0005	TFs	Bmal1, Cebpa, Cebpb, Klf15, Ppara, Pparg
					1	1	0	19	1391	21581	0	0.0645	0	0.0009	gluconeognesis
MP:0005534	decreased body temperature	2.48e-05	1	2.48e-05	2.48e-05	0.000212	3	11	117	21581	0.2727	0.0054	0.0256	0.0005	TFs	Ncoa3, Nr1h4, Pparg
					1	1	0	19	117	21581	0	0.0054	0	0.0009	gluconeognesis
MP:0013657	abnormal blood cell morphology	2.49e-05	0.55	4.53e-05	2.49e-05	0.000212	8	11	3197	21581	0.7273	0.1481	0.0025	0.0005	TFs	Bmal1, Cebpa, Cebpb, Clock, Foxa2, Foxo1, Ncoa3, Pparg
					0.55	0.61	3	19	3197	21581	0.1579	0.1481	0.0009	0.0009	gluconeognesis	G6pc3, Got1, Slc37a4
MP:0009170	abnormal pancreatic islet size	2.81e-05	1	2.81e-05	2.81e-05	0.000237	3	11	122	21581	0.2727	0.0057	0.0246	0.0005	TFs	Bmal1, Clock, Pparg
					1	1	0	19	122	21581	0	0.0057	0	0.0009	gluconeognesis
MP:0011020	abnormal circadian temperature homeostasis	2.82e-05	1	2.82e-05	2.82e-05	0.000237	2	11	16	21581	0.1818	0.0007	0.125	0.0005	TFs	Clock, Pparg
					1	1	0	19	16	21581	0	0.0007	0	0.0009	gluconeognesis
MP:0000203	abnormal circulating aspartate transaminase level	2.92e-05	0.288	0.000101	2.92e-05	0.000244	4	11	383	21581	0.3636	0.0177	0.0104	0.0005	TFs	Bmal1, Cebpa, Nr1h4, Pparg
					0.288	0.423	1	19	383	21581	0.0526	0.0177	0.0026	0.0009	gluconeognesis	Pck2
MP:0005376	homeostasis/metabolism phenotype	3e-05	0.00218	0.0137	3e-05	0.00025	11	11	8376	21581	1	0.3881	0.0013	0.0005	TFs	Bmal1, Cebpa, Cebpb, Clock, Foxa2, Foxo1, Klf15, Ncoa3, Nr1h4, Ppara, Pparg
					0.00218	0.0389	14	19	8376	21581	0.7368	0.3881	0.0017	0.0009	gluconeognesis	Fbp1, G6pc1, G6pc2, G6pc3, Got1, Mdh1, Pck1, Pck2, Pcx, Slc25a10, Slc25a12, Slc25a13, Slc37a1, Slc37a4
MP:0004890	decreased energy expenditure	3.03e-05	1	3.03e-05	3.03e-05	0.000251	3	11	125	21581	0.2727	0.0058	0.024	0.0005	TFs	Clock, Foxo1, Ppara
					1	1	0	19	125	21581	0	0.0058	0	0.0009	gluconeognesis
MP:0009763	increased susceptibility to induced morbidity/mortality	3.04e-05	0.291	0.000104	3.04e-05	0.000251	4	11	387	21581	0.3636	0.0179	0.0103	0.0005	TFs	Klf15, Nr1h4, Ppara, Pparg
					0.291	0.425	1	19	387	21581	0.0526	0.0179	0.0026	0.0009	gluconeognesis	G6pc3
MP:0020477	abnormal locomotor circadian rhythm	3.2e-05	1	3.2e-05	3.2e-05	0.000261	2	11	17	21581	0.1818	0.0008	0.1176	0.0005	TFs	Bmal1, Clock
					1	1	0	19	17	21581	0	0.0008	0	0.0009	gluconeognesis
MP:0008964	decreased carbon dioxide production	3.2e-05	1	3.2e-05	3.2e-05	0.000261	2	11	17	21581	0.1818	0.0008	0.1176	0.0005	TFs	Foxo1, Ncoa3
					1	1	0	19	17	21581	0	0.0008	0	0.0009	gluconeognesis
MP:0005319	abnormal enzyme/coenzyme level	3.25e-05	0.371	8.75e-05	3.25e-05	0.000264	6	11	1459	21581	0.5455	0.0676	0.0041	0.0005	TFs	Bmal1, Cebpa, Cebpb, Clock, Nr1h4, Pparg
					0.371	0.482	2	19	1459	21581	0.1053	0.0676	0.0014	0.0009	gluconeognesis	Pck2, Slc25a10
MP:0002693	abnormal pancreas physiology	3.39e-05	0.298	0.000114	3.39e-05	0.000274	4	11	398	21581	0.3636	0.0184	0.0101	0.0005	TFs	Bmal1, Cebpb, Clock, Foxa2
					0.298	0.431	1	19	398	21581	0.0526	0.0184	0.0025	0.0009	gluconeognesis	Pcx
MP:0011019	abnormal adaptive thermogenesis	3.4e-05	1	3.4e-05	3.4e-05	0.000274	3	11	130	21581	0.2727	0.006	0.0231	0.0005	TFs	Cebpb, Ncoa3, Ppara
					1	1	0	19	130	21581	0	0.006	0	0.0009	gluconeognesis
MP:0002006	neoplasm	3.46e-05	0.74	4.67e-05	3.46e-05	0.000277	6	11	1475	21581	0.5455	0.0683	0.0041	0.0005	TFs	Cebpa, Cebpb, Foxo1, Ncoa3, Nr1h4, Pparg
					0.74	0.755	1	19	1475	21581	0.0526	0.0683	0.0007	0.0009	gluconeognesis	G6pc1
MP:0005385	cardiovascular system phenotype	3.53e-05	0.094	0.000376	3.53e-05	0.000282	9	11	4646	21581	0.8182	0.2153	0.0019	0.0005	TFs	Bmal1, Cebpa, Clock, Foxa2, Foxo1, Klf15, Nr1h4, Ppara, Pparg
					0.094	0.257	7	19	4646	21581	0.3684	0.2153	0.0015	0.0009	gluconeognesis	Fbp2, Got1, Got2, Mdh1, Mdh2, Slc25a10, Slc37a1
MP:0005460	abnormal leukopoiesis	3.93e-05	0.542	7.25e-05	3.93e-05	0.000311	5	11	868	21581	0.4545	0.0402	0.0058	0.0005	TFs	Bmal1, Cebpa, Foxo1, Ncoa3, Pparg
					0.542	0.606	1	19	868	21581	0.0526	0.0402	0.0012	0.0009	gluconeognesis	Slc37a4
MP:0002274	abnormal type I pneumocyte morphology	4.02e-05	1	4.02e-05	4.02e-05	0.000316	2	11	19	21581	0.1818	0.0009	0.1053	0.0005	TFs	Cebpa, Foxa2
					1	1	0	19	19	21581	0	0.0009	0	0.0009	gluconeognesis
MP:0009295	decreased interscapular fat pad weight	4.02e-05	1	4.02e-05	4.02e-05	0.000316	2	11	19	21581	0.1818	0.0009	0.1053	0.0005	TFs	Nr1h4, Pparg
					1	1	0	19	19	21581	0	0.0009	0	0.0009	gluconeognesis
MP:0001919	abnormal reproductive system physiology	4.17e-05	1	4.17e-05	4.17e-05	0.000326	7	11	2366	21581	0.6364	0.1096	0.003	0.0005	TFs	Bmal1, Cebpa, Cebpb, Clock, Foxa2, Ncoa3, Pparg
					1	1	0	19	2366	21581	0	0.1096	0	0.0009	gluconeognesis
MP:0005669	increased circulating leptin level	4.24e-05	1	4.24e-05	4.24e-05	0.00033	3	11	140	21581	0.2727	0.0065	0.0214	0.0005	TFs	Clock, Ncoa3, Pparg
					1	1	0	19	140	21581	0	0.0065	0	0.0009	gluconeognesis
MP:0001216	abnormal epidermal layer morphology	4.35e-05	1	4.35e-05	4.35e-05	0.000337	4	11	424	21581	0.3636	0.0196	0.0094	0.0005	TFs	Cebpa, Cebpb, Ppara, Pparg
					1	1	0	19	424	21581	0	0.0196	0	0.0009	gluconeognesis
MP:0005179	decreased circulating cholesterol level	4.47e-05	0.316	0.000141	4.47e-05	0.000344	4	11	427	21581	0.3636	0.0198	0.0094	0.0005	TFs	Bmal1, Foxo1, Ncoa3, Pparg
					0.316	0.446	1	19	427	21581	0.0526	0.0198	0.0023	0.0009	gluconeognesis	G6pc3
MP:0011941	increased fluid intake	4.62e-05	1	4.62e-05	4.62e-05	0.000354	3	11	144	21581	0.2727	0.0067	0.0208	0.0005	TFs	Foxa2, Nr1h4, Pparg
					1	1	0	19	144	21581	0	0.0067	0	0.0009	gluconeognesis
MP:0020981	abnormal immune system development	4.65e-05	0.555	8.38e-05	4.65e-05	0.000355	5	11	899	21581	0.4545	0.0417	0.0056	0.0005	TFs	Bmal1, Cebpa, Foxo1, Ncoa3, Pparg
					0.555	0.614	1	19	899	21581	0.0526	0.0417	0.0011	0.0009	gluconeognesis	Slc37a4
MP:0000350	abnormal cell proliferation	4.69e-05	0.759	6.17e-05	4.69e-05	0.000356	6	11	1556	21581	0.5455	0.0721	0.0039	0.0005	TFs	Cebpa, Cebpb, Foxo1, Ncoa3, Nr1h4, Pparg
					0.759	0.773	1	19	1556	21581	0.0526	0.0721	0.0006	0.0009	gluconeognesis	G6pc2
MP:0002127	abnormal cardiovascular system morphology	4.89e-05	0.0735	0.000665	4.89e-05	0.00037	8	11	3496	21581	0.7273	0.162	0.0023	0.0005	TFs	Bmal1, Cebpa, Foxa2, Foxo1, Klf15, Nr1h4, Ppara, Pparg
					0.0735	0.237	6	19	3496	21581	0.3158	0.162	0.0017	0.0009	gluconeognesis	Fbp2, Got2, Mdh1, Mdh2, Slc25a10, Slc37a1
MP:0008195	abnormal professional antigen presenting cell morphology	4.95e-05	1	4.95e-05	4.95e-05	0.000373	5	11	911	21581	0.4545	0.0422	0.0055	0.0005	TFs	Bmal1, Cebpb, Foxa2, Klf15, Pparg
					1	1	0	19	911	21581	0	0.0422	0	0.0009	gluconeognesis
MP:0002169	no abnormal phenotype detected	5.36e-05	0.9	5.96e-05	5.36e-05	0.000402	7	11	2458	21581	0.6364	0.1139	0.0028	0.0005	TFs	Cebpa, Cebpb, Clock, Foxa2, Foxo1, Ncoa3, Pparg
					0.9	0.901	1	19	2458	21581	0.0526	0.1139	0.0004	0.0009	gluconeognesis	Pck1
MP:0002873	normal phenotype	5.41e-05	0.9	6.01e-05	5.41e-05	0.000402	7	11	2461	21581	0.6364	0.114	0.0028	0.0005	TFs	Cebpa, Cebpb, Clock, Foxa2, Foxo1, Ncoa3, Pparg
					0.9	0.901	1	19	2461	21581	0.0526	0.114	0.0004	0.0009	gluconeognesis	Pck1
MP:0009125	decreased brown fat cell lipid droplet size	5.43e-05	1	5.43e-05	5.43e-05	0.000402	2	11	22	21581	0.1818	0.001	0.0909	0.0005	TFs	Ncoa3, Pparg
					1	1	0	19	22	21581	0	0.001	0	0.0009	gluconeognesis
MP:0002696	decreased circulating glucagon level	5.43e-05	1	5.43e-05	5.43e-05	0.000402	2	11	22	21581	0.1818	0.001	0.0909	0.0005	TFs	Foxa2, Ncoa3
					1	1	0	19	22	21581	0	0.001	0	0.0009	gluconeognesis
MP:0002164	abnormal gland physiology	5.64e-05	0.57	9.9e-05	5.64e-05	0.000415	5	11	936	21581	0.4545	0.0434	0.0053	0.0005	TFs	Bmal1, Cebpb, Clock, Foxa2, Foxo1
					0.57	0.622	1	19	936	21581	0.0526	0.0434	0.0011	0.0009	gluconeognesis	Pcx
MP:0003983	decreased cholesterol level	5.82e-05	0.334	0.000174	5.82e-05	0.000427	4	11	457	21581	0.3636	0.0212	0.0088	0.0005	TFs	Bmal1, Foxo1, Ncoa3, Pparg
					0.334	0.456	1	19	457	21581	0.0526	0.0212	0.0022	0.0009	gluconeognesis	G6pc3
MP:0012225	decreased sterol level	5.87e-05	0.335	0.000175	5.87e-05	0.000429	4	11	458	21581	0.3636	0.0212	0.0087	0.0005	TFs	Bmal1, Foxo1, Ncoa3, Pparg
					0.335	0.456	1	19	458	21581	0.0526	0.0212	0.0022	0.0009	gluconeognesis	G6pc3
MP:0001933	abnormal litter size	5.97e-05	1	5.97e-05	5.97e-05	0.000432	4	11	460	21581	0.3636	0.0213	0.0087	0.0005	TFs	Cebpa, Foxa2, Ncoa3, Pparg
					1	1	0	19	460	21581	0	0.0213	0	0.0009	gluconeognesis
MP:0000240	extramedullary hematopoiesis	5.97e-05	1	5.97e-05	5.97e-05	0.000432	3	11	157	21581	0.2727	0.0073	0.0191	0.0005	TFs	Cebpa, Cebpb, Pparg
					1	1	0	19	157	21581	0	0.0073	0	0.0009	gluconeognesis
MP:0001944	abnormal pancreas morphology	6.07e-05	0.337	0.00018	6.07e-05	0.000438	4	11	462	21581	0.3636	0.0214	0.0087	0.0005	TFs	Bmal1, Clock, Foxa2, Pparg
					0.337	0.456	1	19	462	21581	0.0526	0.0214	0.0022	0.0009	gluconeognesis	G6pc3
MP:0003976	decreased circulating VLDL triglyceride level	6.48e-05	1	6.48e-05	6.48e-05	0.000465	2	11	24	21581	0.1818	0.0011	0.0833	0.0005	TFs	Bmal1, Foxo1
					1	1	0	19	24	21581	0	0.0011	0	0.0009	gluconeognesis
MP:0004499	increased incidence of tumors by chemical induction	6.55e-05	1	6.55e-05	6.55e-05	0.000466	3	11	162	21581	0.2727	0.0075	0.0185	0.0005	TFs	Cebpa, Ncoa3, Pparg
					1	1	0	19	162	21581	0	0.0075	0	0.0009	gluconeognesis
MP:0005455	increased susceptibility to weight gain	6.55e-05	1	6.55e-05	6.55e-05	0.000466	3	11	162	21581	0.2727	0.0075	0.0185	0.0005	TFs	Clock, Foxo1, Ppara
					1	1	0	19	162	21581	0	0.0075	0	0.0009	gluconeognesis
MP:0008552	abnormal circulating tumor necrosis factor level	6.92e-05	1	6.92e-05	6.92e-05	0.00049	3	11	165	21581	0.2727	0.0076	0.0182	0.0005	TFs	Cebpb, Foxo1, Ncoa3
					1	1	0	19	165	21581	0	0.0076	0	0.0009	gluconeognesis
MP:0009135	abnormal brown fat cell size	7.04e-05	0.0218	0.00323	7.04e-05	0.000497	2	11	25	21581	0.1818	0.0012	0.08	0.0005	TFs	Ncoa3, Pparg
					0.0218	0.12	1	19	25	21581	0.0526	0.0012	0.04	0.0009	gluconeognesis	Pck1
MP:0001573	abnormal circulating alanine transaminase level	7.39e-05	1	7.39e-05	7.39e-05	0.000519	4	11	486	21581	0.3636	0.0225	0.0082	0.0005	TFs	Bmal1, Cebpa, Nr1h4, Pparg
					1	1	0	19	486	21581	0	0.0225	0	0.0009	gluconeognesis
MP:0005535	abnormal body temperature	7.43e-05	1	7.43e-05	7.43e-05	0.00052	3	11	169	21581	0.2727	0.0078	0.0178	0.0005	TFs	Ncoa3, Nr1h4, Pparg
					1	1	0	19	169	21581	0	0.0078	0	0.0009	gluconeognesis
MP:0010903	abnormal pulmonary alveolus wall morphology	7.63e-05	1	7.63e-05	7.63e-05	0.000529	2	11	26	21581	0.1818	0.0012	0.0769	0.0005	TFs	Cebpa, Foxa2
					1	1	0	19	26	21581	0	0.0012	0	0.0009	gluconeognesis
MP:0031413	abnormal skeletal muscle triglyceride level	7.63e-05	1	7.63e-05	7.63e-05	0.000529	2	11	26	21581	0.1818	0.0012	0.0769	0.0005	TFs	Bmal1, Ppara
					1	1	0	19	26	21581	0	0.0012	0	0.0009	gluconeognesis
MP:0000218	increased leukocyte cell number	8.05e-05	0.452	0.000178	8.05e-05	0.000556	6	11	1712	21581	0.5455	0.0793	0.0035	0.0005	TFs	Bmal1, Clock, Foxa2, Foxo1, Klf15, Ncoa3
					0.452	0.536	2	19	1712	21581	0.1053	0.0793	0.0012	0.0009	gluconeognesis	Fbp2, G6pc3
MP:0004129	abnormal respiratory quotient	8.53e-05	0.145	0.000588	8.53e-05	0.000587	3	11	177	21581	0.2727	0.0082	0.0169	0.0005	TFs	Bmal1, Foxo1, Ncoa3
					0.145	0.308	1	19	177	21581	0.0526	0.0082	0.0056	0.0009	gluconeognesis	Pcx
MP:0011947	abnormal fluid intake	8.67e-05	1	8.67e-05	8.67e-05	0.000592	3	11	178	21581	0.2727	0.0082	0.0169	0.0005	TFs	Foxa2, Nr1h4, Pparg
					1	1	0	19	178	21581	0	0.0082	0	0.0009	gluconeognesis
MP:0005659	decreased susceptibility to diet-induced obesity	8.67e-05	1	8.67e-05	8.67e-05	0.000592	3	11	178	21581	0.2727	0.0082	0.0169	0.0005	TFs	Bmal1, Ncoa3, Pparg
					1	1	0	19	178	21581	0	0.0082	0	0.0009	gluconeognesis
MP:0011732	decreased somite size	8.86e-05	1	8.86e-05	8.86e-05	0.000602	2	11	28	21581	0.1818	0.0013	0.0714	0.0005	TFs	Foxa2, Foxo1
					1	1	0	19	28	21581	0	0.0013	0	0.0009	gluconeognesis
MP:0004986	abnormal osteoblast morphology	9.26e-05	1	9.26e-05	9.26e-05	0.000627	3	11	182	21581	0.2727	0.0084	0.0165	0.0005	TFs	Bmal1, Cebpb, Pparg
					1	1	0	19	182	21581	0	0.0084	0	0.0009	gluconeognesis
MP:0020148	abnormal susceptibility to induced morbidity/mortality	9.97e-05	0.374	0.000267	9.97e-05	0.000672	4	11	525	21581	0.3636	0.0243	0.0076	0.0005	TFs	Klf15, Nr1h4, Ppara, Pparg
					0.374	0.482	1	19	525	21581	0.0526	0.0243	0.0019	0.0009	gluconeognesis	G6pc3
MP:0001732	postnatal growth retardation	0.0001	0.0123	0.00818	0.0001	0.000673	5	11	1056	21581	0.4545	0.0489	0.0047	0.0005	TFs	Bmal1, Cebpa, Foxa2, Ncoa3, Pparg
					0.0123	0.104	4	19	1056	21581	0.2105	0.0489	0.0038	0.0009	gluconeognesis	G6pc1, G6pc3, Slc25a12, Slc37a4
MP:0011294	renal glomerulus hypertrophy	0.000102	1	0.000102	0.000102	0.000682	2	11	30	21581	0.1818	0.0014	0.0667	0.0005	TFs	Cebpb, Pparg
					1	1	0	19	30	21581	0	0.0014	0	0.0009	gluconeognesis
MP:0000628	abnormal mammary gland development	0.00011	1	0.00011	0.00011	0.000731	3	11	193	21581	0.2727	0.0089	0.0155	0.0005	TFs	Cebpb, Ncoa3, Pparg
					1	1	0	19	193	21581	0	0.0089	0	0.0009	gluconeognesis
MP:0001781	abnormal white adipose tissue amount	0.00011	0.157	0.000702	0.00011	0.000731	3	11	193	21581	0.2727	0.0089	0.0155	0.0005	TFs	Cebpa, Ncoa3, Pparg
					0.157	0.315	1	19	193	21581	0.0526	0.0089	0.0052	0.0009	gluconeognesis	Pck1
MP:0002020	increased tumor incidence	0.000121	0.629	0.000192	0.000121	0.000797	5	11	1098	21581	0.4545	0.0509	0.0046	0.0005	TFs	Cebpa, Foxo1, Ncoa3, Nr1h4, Pparg
					0.629	0.674	1	19	1098	21581	0.0526	0.0509	0.0009	0.0009	gluconeognesis	G6pc1
MP:0004085	abnormal heartbeat	0.000122	0.389	0.000313	0.000122	0.000803	4	11	553	21581	0.3636	0.0256	0.0072	0.0005	TFs	Bmal1, Clock, Foxo1, Pparg
					0.389	0.492	1	19	553	21581	0.0526	0.0256	0.0018	0.0009	gluconeognesis	Got1
MP:0009305	decreased retroperitoneal fat pad weight	0.000124	1	0.000124	0.000124	0.000808	2	11	33	21581	0.1818	0.0015	0.0606	0.0005	TFs	Nr1h4, Pparg
					1	1	0	19	33	21581	0	0.0015	0	0.0009	gluconeognesis
MP:0002619	abnormal lymphocyte morphology	0.000124	0.219	0.000567	0.000124	0.000808	6	11	1849	21581	0.5455	0.0857	0.0032	0.0005	TFs	Bmal1, Cebpb, Clock, Foxo1, Ncoa3, Pparg
					0.219	0.366	3	19	1849	21581	0.1579	0.0857	0.0016	0.0009	gluconeognesis	G6pc2, Got1, Slc37a4
MP:0005344	increased circulating bilirubin level	0.000124	0.163	0.000763	0.000124	0.000808	3	11	201	21581	0.2727	0.0093	0.0149	0.0005	TFs	Foxo1, Ncoa3, Nr1h4
					0.163	0.317	1	19	201	21581	0.0526	0.0093	0.005	0.0009	gluconeognesis	Slc37a1
MP:0031412	abnormal muscle triglyceride level	0.000131	1	0.000131	0.000131	0.000848	2	11	34	21581	0.1818	0.0016	0.0588	0.0005	TFs	Bmal1, Ppara
					1	1	0	19	34	21581	0	0.0016	0	0.0009	gluconeognesis
MP:0002907	abnormal parturition	0.000131	1	0.000131	0.000131	0.000848	2	11	34	21581	0.1818	0.0016	0.0588	0.0005	TFs	Bmal1, Clock
					1	1	0	19	34	21581	0	0.0016	0	0.0009	gluconeognesis
MP:0000172	abnormal bone marrow cell number	0.000136	0.167	0.00081	0.000136	0.000872	3	11	207	21581	0.2727	0.0096	0.0145	0.0005	TFs	Cebpa, Cebpb, Pparg
					0.167	0.32	1	19	207	21581	0.0526	0.0096	0.0048	0.0009	gluconeognesis	Slc37a4
MP:0001731	abnormal postnatal growth	0.000137	0.00243	0.0564	0.000137	0.000878	5	11	1128	21581	0.4545	0.0523	0.0044	0.0005	TFs	Bmal1, Cebpa, Foxa2, Ncoa3, Pparg
					0.00243	0.042	5	19	1128	21581	0.2632	0.0523	0.0044	0.0009	gluconeognesis	G6pc1, G6pc3, Pck1, Slc25a12, Slc37a4
MP:0020473	abnormal circadian behavior phase	0.000139	1	0.000139	0.000139	0.000887	2	11	35	21581	0.1818	0.0016	0.0571	0.0005	TFs	Bmal1, Clock
					1	1	0	19	35	21581	0	0.0016	0	0.0009	gluconeognesis
MP:0002021	increased incidence of induced tumors	0.00014	1	0.00014	0.00014	0.000887	3	11	209	21581	0.2727	0.0097	0.0144	0.0005	TFs	Cebpa, Ncoa3, Pparg
					1	1	0	19	209	21581	0	0.0097	0	0.0009	gluconeognesis
MP:0008752	abnormal tumor necrosis factor level	0.000146	1	0.000146	0.000146	0.000916	3	11	212	21581	0.2727	0.0098	0.0142	0.0005	TFs	Cebpb, Foxo1, Ncoa3
					1	1	0	19	212	21581	0	0.0098	0	0.0009	gluconeognesis
MP:0013558	abnormal exocrine gland morphology	0.000147	1	0.000147	0.000147	0.000916	5	11	1144	21581	0.4545	0.053	0.0044	0.0005	TFs	Bmal1, Cebpb, Foxa2, Ncoa3, Pparg
					1	1	0	19	1144	21581	0	0.053	0	0.0009	gluconeognesis
MP:0002446	abnormal macrophage morphology	0.000147	1	0.000147	0.000147	0.000916	4	11	580	21581	0.3636	0.0269	0.0069	0.0005	TFs	Cebpb, Foxa2, Klf15, Pparg
					1	1	0	19	580	21581	0	0.0269	0	0.0009	gluconeognesis
MP:0005222	abnormal somite size	0.000147	1	0.000147	0.000147	0.000916	2	11	36	21581	0.1818	0.0017	0.0556	0.0005	TFs	Foxa2, Foxo1
					1	1	0	19	36	21581	0	0.0017	0	0.0009	gluconeognesis
MP:0005181	decreased circulating estradiol level	0.000147	1	0.000147	0.000147	0.000916	2	11	36	21581	0.1818	0.0017	0.0556	0.0005	TFs	Clock, Ncoa3
					1	1	0	19	36	21581	0	0.0017	0	0.0009	gluconeognesis
MP:0011427	increased mesangial cell number	0.000147	1	0.000147	0.000147	0.000916	2	11	36	21581	0.1818	0.0017	0.0556	0.0005	TFs	Cebpb, Pparg
					1	1	0	19	36	21581	0	0.0017	0	0.0009	gluconeognesis
MP:0002432	abnormal CD4-positive, alpha beta T cell morphology	0.000151	1	0.000151	0.000151	0.000932	4	11	584	21581	0.3636	0.0271	0.0068	0.0005	TFs	Clock, Foxo1, Ncoa3, Pparg
					1	1	0	19	584	21581	0	0.0271	0	0.0009	gluconeognesis
MP:0006320	abnormal interscapular fat pad morphology	0.000156	1	0.000156	0.000156	0.00095	2	11	37	21581	0.1818	0.0017	0.0541	0.0005	TFs	Nr1h4, Pparg
					1	1	0	19	37	21581	0	0.0017	0	0.0009	gluconeognesis
MP:0010825	abnormal lung saccule morphology	0.000156	1	0.000156	0.000156	0.00095	2	11	37	21581	0.1818	0.0017	0.0541	0.0005	TFs	Cebpa, Foxa2
					1	1	0	19	37	21581	0	0.0017	0	0.0009	gluconeognesis
MP:0005185	decreased circulating progesterone level	0.000156	1	0.000156	0.000156	0.00095	2	11	37	21581	0.1818	0.0017	0.0541	0.0005	TFs	Bmal1, Clock
					1	1	0	19	37	21581	0	0.0017	0	0.0009	gluconeognesis
MP:0030022	decreased muscle cell glucose uptake	0.000156	1	0.000156	0.000156	0.00095	2	11	37	21581	0.1818	0.0017	0.0541	0.0005	TFs	Cebpa, Pparg
					1	1	0	19	37	21581	0	0.0017	0	0.0009	gluconeognesis
MP:0008037	abnormal T cell morphology	0.000158	0.651	0.000242	0.000158	0.000959	5	11	1162	21581	0.4545	0.0538	0.0043	0.0005	TFs	Bmal1, Clock, Foxo1, Ncoa3, Pparg
					0.651	0.689	1	19	1162	21581	0.0526	0.0538	0.0009	0.0009	gluconeognesis	G6pc2
MP:0005381	digestive/alimentary phenotype	0.000161	0.832	0.000193	0.000161	0.000973	6	11	1936	21581	0.5455	0.0897	0.0031	0.0005	TFs	Cebpa, Clock, Foxa2, Foxo1, Ncoa3, Nr1h4
					0.832	0.84	1	19	1936	21581	0.0526	0.0897	0.0005	0.0009	gluconeognesis	Pck2
MP:0010813	abnormal alveolar lamellar body morphology	0.000164	1	0.000164	0.000164	0.000988	2	11	38	21581	0.1818	0.0018	0.0526	0.0005	TFs	Cebpa, Foxa2
					1	1	0	19	38	21581	0	0.0018	0	0.0009	gluconeognesis
MP:0009009	absent estrous cycle	0.000164	1	0.000164	0.000164	0.000988	2	11	38	21581	0.1818	0.0018	0.0526	0.0005	TFs	Cebpb, Foxa2
					1	1	0	19	38	21581	0	0.0018	0	0.0009	gluconeognesis
MP:0004780	abnormal surfactant secretion	0.000173	1	0.000173	0.000173	0.00103	2	11	39	21581	0.1818	0.0018	0.0513	0.0005	TFs	Cebpa, Foxa2
					1	1	0	19	39	21581	0	0.0018	0	0.0009	gluconeognesis
MP:0003371	decreased circulating estrogen level	0.000173	1	0.000173	0.000173	0.00103	2	11	39	21581	0.1818	0.0018	0.0513	0.0005	TFs	Clock, Ncoa3
					1	1	0	19	39	21581	0	0.0018	0	0.0009	gluconeognesis
MP:0001195	flaky skin	0.000173	1	0.000173	0.000173	0.00103	2	11	39	21581	0.1818	0.0018	0.0513	0.0005	TFs	Cebpa, Pparg
					1	1	0	19	39	21581	0	0.0018	0	0.0009	gluconeognesis
MP:0001569	abnormal circulating bilirubin level	0.00018	0.183	0.000987	0.00018	0.00107	3	11	228	21581	0.2727	0.0106	0.0132	0.0005	TFs	Foxo1, Ncoa3, Nr1h4
					0.183	0.332	1	19	228	21581	0.0526	0.0106	0.0044	0.0009	gluconeognesis	Slc37a1
MP:0009016	abnormal estrus	0.000192	1	0.000192	0.000192	0.00113	2	11	41	21581	0.1818	0.0019	0.0488	0.0005	TFs	Clock, Foxa2
					1	1	0	19	41	21581	0	0.0019	0	0.0009	gluconeognesis
MP:0009931	abnormal skin appearance	0.000198	0.429	0.000461	0.000198	0.00116	4	11	627	21581	0.3636	0.0291	0.0064	0.0005	TFs	Cebpa, Cebpb, Foxo1, Pparg
					0.429	0.52	1	19	627	21581	0.0526	0.0291	0.0016	0.0009	gluconeognesis	Pck1
MP:0009123	abnormal brown fat cell lipid droplet size	0.000201	1	0.000201	0.000201	0.00118	2	11	42	21581	0.1818	0.0019	0.0476	0.0005	TFs	Ncoa3, Pparg
					1	1	0	19	42	21581	0	0.0019	0	0.0009	gluconeognesis
MP:0011182	decreased hematopoietic cell number	0.000204	0.261	0.000784	0.000204	0.00119	6	11	2021	21581	0.5455	0.0936	0.003	0.0005	TFs	Bmal1, Cebpa, Cebpb, Foxo1, Ncoa3, Pparg
					0.261	0.402	3	19	2021	21581	0.1579	0.0936	0.0015	0.0009	gluconeognesis	G6pc3, Got1, Slc37a4
MP:0002656	abnormal keratinocyte differentiation	0.000211	1	0.000211	0.000211	0.00121	2	11	43	21581	0.1818	0.002	0.0465	0.0005	TFs	Cebpb, Ppara
					1	1	0	19	43	21581	0	0.002	0	0.0009	gluconeognesis
MP:0004893	decreased adiponectin level	0.000211	1	0.000211	0.000211	0.00121	2	11	43	21581	0.1818	0.002	0.0465	0.0005	TFs	Ncoa3, Pparg
					1	1	0	19	43	21581	0	0.002	0	0.0009	gluconeognesis
MP:0001596	hypotension	0.000211	1	0.000211	0.000211	0.00121	2	11	43	21581	0.1818	0.002	0.0465	0.0005	TFs	Bmal1, Ppara
					1	1	0	19	43	21581	0	0.002	0	0.0009	gluconeognesis
MP:0004992	increased bone resorption	0.000211	1	0.000211	0.000211	0.00121	2	11	43	21581	0.1818	0.002	0.0465	0.0005	TFs	Bmal1, Cebpb
					1	1	0	19	43	21581	0	0.002	0	0.0009	gluconeognesis
MP:0030021	increased muscle cell glucose uptake	0.000211	1	0.000211	0.000211	0.00121	2	11	43	21581	0.1818	0.002	0.0465	0.0005	TFs	Cebpb, Ppara
					1	1	0	19	43	21581	0	0.002	0	0.0009	gluconeognesis
MP:0013405	increased circulating lactate level	0.000218	1	0.000218	1	1	0	11	25	21581	0	0.0012	0	0.0005	TFs
					0.000218	0.00753	2	19	25	21581	0.1053	0.0012	0.08	0.0009	gluconeognesis	Pck1, Pcx
MP:0001422	abnormal drinking behavior	0.00022	1	0.00022	0.00022	0.00126	3	11	244	21581	0.2727	0.0113	0.0123	0.0005	TFs	Foxa2, Nr1h4, Pparg
					1	1	0	19	244	21581	0	0.0113	0	0.0009	gluconeognesis
MP:0008963	increased carbon dioxide production	0.000231	1	0.000231	0.000231	0.00131	2	11	45	21581	0.1818	0.0021	0.0444	0.0005	TFs	Foxa2, Ncoa3
					1	1	0	19	45	21581	0	0.0021	0	0.0009	gluconeognesis
MP:0004988	increased osteoblast cell number	0.000231	1	0.000231	0.000231	0.00131	2	11	45	21581	0.1818	0.0021	0.0444	0.0005	TFs	Bmal1, Pparg
					1	1	0	19	45	21581	0	0.0021	0	0.0009	gluconeognesis
MP:0010768	mortality/aging	0.000232	0.0127	0.0182	0.000232	0.00131	10	11	7646	21581	0.9091	0.3543	0.0013	0.0005	TFs	Bmal1, Cebpa, Cebpb, Foxa2, Foxo1, Klf15, Ncoa3, Nr1h4, Ppara, Pparg
					0.0127	0.105	12	19	7646	21581	0.6316	0.3543	0.0016	0.0009	gluconeognesis	Fbp2, G6pc1, G6pc3, Got1, Got2, Mdh1, Mdh2, Pck1, Pcx, Slc25a11, Slc25a12, Slc37a4
MP:0005329	abnormal myocardium layer morphology	0.000233	1	0.000233	0.000233	0.00131	4	11	654	21581	0.3636	0.0303	0.0061	0.0005	TFs	Foxo1, Klf15, Ppara, Pparg
					1	1	0	19	654	21581	0	0.0303	0	0.0009	gluconeognesis
MP:0002333	abnormal lung compliance	0.000241	1	0.000241	0.000241	0.00135	2	11	46	21581	0.1818	0.0021	0.0435	0.0005	TFs	Clock, Foxa2
					1	1	0	19	46	21581	0	0.0021	0	0.0009	gluconeognesis
MP:0006027	impaired lung alveolus development	0.000241	1	0.000241	0.000241	0.00135	2	11	46	21581	0.1818	0.0021	0.0435	0.0005	TFs	Cebpa, Foxa2
					1	1	0	19	46	21581	0	0.0021	0	0.0009	gluconeognesis
MP:0000759	abnormal skeletal muscle morphology	0.000244	1	0.000244	0.000244	0.00136	4	11	662	21581	0.3636	0.0307	0.006	0.0005	TFs	Bmal1, Cebpb, Ncoa3, Ppara
					1	1	0	19	662	21581	0	0.0307	0	0.0009	gluconeognesis
MP:0010545	abnormal heart layer morphology	0.000247	1	0.000247	0.000247	0.00137	4	11	664	21581	0.3636	0.0308	0.006	0.0005	TFs	Foxo1, Klf15, Ppara, Pparg
					1	1	0	19	664	21581	0	0.0308	0	0.0009	gluconeognesis
MP:0002161	abnormal fertility/fecundity	0.000247	1	0.000247	0.000247	0.00137	6	11	2091	21581	0.5455	0.0969	0.0029	0.0005	TFs	Bmal1, Cebpa, Cebpb, Foxa2, Ncoa3, Pparg
					1	1	0	19	2091	21581	0	0.0969	0	0.0009	gluconeognesis
MP:0003948	abnormal gas homeostasis	0.000254	0.45	0.000563	0.000254	0.0014	4	11	669	21581	0.3636	0.031	0.006	0.0005	TFs	Bmal1, Foxa2, Foxo1, Ncoa3
					0.45	0.536	1	19	669	21581	0.0526	0.031	0.0015	0.0009	gluconeognesis	Pcx
MP:0031420	decreased superovulation rate	0.000274	1	0.000274	0.000274	0.00151	2	11	49	21581	0.1818	0.0023	0.0408	0.0005	TFs	Cebpb, Ncoa3
					1	1	0	19	49	21581	0	0.0023	0	0.0009	gluconeognesis
MP:0010018	pulmonary vascular congestion	0.000274	1	0.000274	0.000274	0.00151	2	11	49	21581	0.1818	0.0023	0.0408	0.0005	TFs	Cebpa, Foxa2
					1	1	0	19	49	21581	0	0.0023	0	0.0009	gluconeognesis
MP:0003945	abnormal lymphocyte physiology	0.000281	0.697	0.000403	0.000281	0.00154	5	11	1313	21581	0.4545	0.0608	0.0038	0.0005	TFs	Bmal1, Cebpb, Foxo1, Ncoa3, Pparg
					0.697	0.723	1	19	1313	21581	0.0526	0.0608	0.0008	0.0009	gluconeognesis	G6pc2
MP:0003491	abnormal voluntary movement	0.000282	0.544	0.000519	0.000282	0.00154	7	11	3174	21581	0.6364	0.1471	0.0022	0.0005	TFs	Bmal1, Cebpa, Clock, Foxa2, Foxo1, Ncoa3, Pparg
					0.544	0.607	3	19	3174	21581	0.1579	0.1471	0.0009	0.0009	gluconeognesis	Pck1, Slc25a12, Slc25a13
MP:0005184	abnormal circulating progesterone level	0.000286	1	0.000286	0.000286	0.00155	2	11	50	21581	0.1818	0.0023	0.04	0.0005	TFs	Bmal1, Clock
					1	1	0	19	50	21581	0	0.0023	0	0.0009	gluconeognesis
MP:0020982	abnormal skin adnexa development	0.00029	1	0.00029	0.00029	0.00157	3	11	268	21581	0.2727	0.0124	0.0112	0.0005	TFs	Cebpb, Ncoa3, Pparg
					1	1	0	19	268	21581	0	0.0124	0	0.0009	gluconeognesis
MP:0009583	increased keratinocyte proliferation	0.000297	1	0.000297	0.000297	0.00161	2	11	51	21581	0.1818	0.0024	0.0392	0.0005	TFs	Cebpa, Cebpb
					1	1	0	19	51	21581	0	0.0024	0	0.0009	gluconeognesis
MP:0008074	increased CD4-positive, alpha-beta T cell number	0.0003	1	0.0003	0.0003	0.00162	3	11	271	21581	0.2727	0.0126	0.0111	0.0005	TFs	Clock, Foxo1, Ncoa3
					1	1	0	19	271	21581	0	0.0126	0	0.0009	gluconeognesis
MP:0004848	abnormal liver size	0.000307	0.0226	0.0136	0.000307	0.00164	4	11	703	21581	0.3636	0.0326	0.0057	0.0005	TFs	Ncoa3, Nr1h4, Ppara, Pparg
					0.0226	0.12	3	19	703	21581	0.1579	0.0326	0.0043	0.0009	gluconeognesis	G6pc1, Pck1, Slc37a4
MP:0005327	abnormal mesangial cell morphology	0.000309	1	0.000309	0.000309	0.00164	2	11	52	21581	0.1818	0.0024	0.0385	0.0005	TFs	Cebpb, Pparg
					1	1	0	19	52	21581	0	0.0024	0	0.0009	gluconeognesis
MP:0001691	abnormal somite shape	0.000309	1	0.000309	0.000309	0.00164	2	11	52	21581	0.1818	0.0024	0.0385	0.0005	TFs	Foxa2, Foxo1
					1	1	0	19	52	21581	0	0.0024	0	0.0009	gluconeognesis
MP:0009283	decreased gonadal fat pad weight	0.000309	1	0.000309	0.000309	0.00164	2	11	52	21581	0.1818	0.0024	0.0385	0.0005	TFs	Cebpb, Pparg
					1	1	0	19	52	21581	0	0.0024	0	0.0009	gluconeognesis
MP:0010995	abnormal lung alveolus development	0.000321	1	0.000321	0.000321	0.00169	2	11	53	21581	0.1818	0.0025	0.0377	0.0005	TFs	Cebpa, Foxa2
					1	1	0	19	53	21581	0	0.0025	0	0.0009	gluconeognesis
MP:0011384	abnormal progesterone level	0.000321	1	0.000321	0.000321	0.00169	2	11	53	21581	0.1818	0.0025	0.0377	0.0005	TFs	Bmal1, Clock
					1	1	0	19	53	21581	0	0.0025	0	0.0009	gluconeognesis
MP:0004782	abnormal surfactant physiology	0.000321	1	0.000321	0.000321	0.00169	2	11	53	21581	0.1818	0.0025	0.0377	0.0005	TFs	Cebpa, Foxa2
					1	1	0	19	53	21581	0	0.0025	0	0.0009	gluconeognesis
MP:0001570	abnormal circulating enzyme level	0.00033	0.338	0.000974	0.00033	0.00173	5	11	1359	21581	0.4545	0.063	0.0037	0.0005	TFs	Bmal1, Cebpa, Clock, Nr1h4, Pparg
					0.338	0.456	2	19	1359	21581	0.1053	0.063	0.0015	0.0009	gluconeognesis	Pck2, Slc25a10
MP:0001798	impaired macrophage phagocytosis	0.000333	1	0.000333	0.000333	0.00174	2	11	54	21581	0.1818	0.0025	0.037	0.0005	TFs	Cebpb, Pparg
					1	1	0	19	54	21581	0	0.0025	0	0.0009	gluconeognesis
MP:0009347	increased trabecular bone thickness	0.000333	1	0.000333	0.000333	0.00174	2	11	54	21581	0.1818	0.0025	0.037	0.0005	TFs	Cebpb, Pparg
					1	1	0	19	54	21581	0	0.0025	0	0.0009	gluconeognesis
MP:0005367	renal/urinary system phenotype	0.000341	0.124	0.00276	0.000341	0.00177	6	11	2216	21581	0.5455	0.1027	0.0027	0.0005	TFs	Bmal1, Cebpb, Klf15, Ncoa3, Ppara, Pparg
					0.124	0.285	4	19	2216	21581	0.2105	0.1027	0.0018	0.0009	gluconeognesis	G6pc1, Pcx, Slc25a13, Slc37a4
MP:0004185	abnormal adipocyte glucose uptake	0.000346	1	0.000346	0.000346	0.00179	2	11	55	21581	0.1818	0.0025	0.0364	0.0005	TFs	Cebpa, Pparg
					1	1	0	19	55	21581	0	0.0025	0	0.0009	gluconeognesis
MP:0005183	abnormal circulating estradiol level	0.000346	1	0.000346	0.000346	0.00179	2	11	55	21581	0.1818	0.0025	0.0364	0.0005	TFs	Clock, Ncoa3
					1	1	0	19	55	21581	0	0.0025	0	0.0009	gluconeognesis
MP:0008961	abnormal basal metabolism	0.000358	1	0.000358	0.000358	0.00184	2	11	56	21581	0.1818	0.0026	0.0357	0.0005	TFs	Clock, Foxa2
					1	1	0	19	56	21581	0	0.0026	0	0.0009	gluconeognesis
MP:0020130	abnormal total fat pad weight	0.000358	1	0.000358	0.000358	0.00184	2	11	56	21581	0.1818	0.0026	0.0357	0.0005	TFs	Bmal1, Pparg
					1	1	0	19	56	21581	0	0.0026	0	0.0009	gluconeognesis
MP:0002401	abnormal lymphopoiesis	0.000373	1	0.000373	0.000373	0.00191	4	11	740	21581	0.3636	0.0343	0.0054	0.0005	TFs	Bmal1, Foxo1, Ncoa3, Pparg
					1	1	0	19	740	21581	0	0.0343	0	0.0009	gluconeognesis
MP:0001265	decreased body size	0.000379	0.334	0.00113	0.000379	0.00194	7	11	3323	21581	0.6364	0.154	0.0021	0.0005	TFs	Bmal1, Cebpa, Cebpb, Foxa2, Ncoa3, Nr1h4, Pparg
					0.334	0.456	4	19	3323	21581	0.2105	0.154	0.0012	0.0009	gluconeognesis	G6pc3, Pck1, Slc25a12, Slc37a4
MP:0005333	decreased heart rate	0.000396	0.232	0.00171	0.000396	0.00202	3	11	298	21581	0.2727	0.0138	0.0101	0.0005	TFs	Bmal1, Clock, Pparg
					0.232	0.378	1	19	298	21581	0.0526	0.0138	0.0034	0.0009	gluconeognesis	Got1
MP:0005508	abnormal skeleton morphology	0.000403	0.585	0.000689	0.000403	0.00204	7	11	3355	21581	0.6364	0.1555	0.0021	0.0005	TFs	Bmal1, Cebpb, Clock, Foxa2, Ncoa3, Nr1h4, Pparg
					0.585	0.633	3	19	3355	21581	0.1579	0.1555	0.0009	0.0009	gluconeognesis	G6pc1, Pcx, Slc37a4
MP:0003369	abnormal circulating estrogen level	0.000411	1	0.000411	0.000411	0.00207	2	11	60	21581	0.1818	0.0028	0.0333	0.0005	TFs	Clock, Ncoa3
					1	1	0	19	60	21581	0	0.0028	0	0.0009	gluconeognesis
MP:0011353	expanded mesangial matrix	0.000411	1	0.000411	0.000411	0.00207	2	11	60	21581	0.1818	0.0028	0.0333	0.0005	TFs	Cebpb, Pparg
					1	1	0	19	60	21581	0	0.0028	0	0.0009	gluconeognesis
MP:0010868	increased bone trabecula number	0.000411	1	0.000411	0.000411	0.00207	2	11	60	21581	0.1818	0.0028	0.0333	0.0005	TFs	Cebpb, Pparg
					1	1	0	19	60	21581	0	0.0028	0	0.0009	gluconeognesis
MP:0002163	abnormal gland morphology	0.000414	0.821	0.000504	0.000414	0.00207	7	11	3369	21581	0.6364	0.1561	0.0021	0.0005	TFs	Bmal1, Cebpb, Clock, Foxa2, Ncoa3, Nr1h4, Pparg
					0.821	0.829	2	19	3369	21581	0.1053	0.1561	0.0006	0.0009	gluconeognesis	G6pc3, Slc37a2
MP:0003926	decreased cellular glucose uptake	0.000439	1	0.000439	0.000439	0.0022	2	11	62	21581	0.1818	0.0029	0.0323	0.0005	TFs	Cebpa, Pparg
					1	1	0	19	62	21581	0	0.0029	0	0.0009	gluconeognesis
MP:0003457	abnormal circulating ketone body level	0.000468	0.00143	0.327	0.000468	0.00233	2	11	64	21581	0.1818	0.003	0.0312	0.0005	TFs	Klf15, Ppara
					0.00143	0.0301	2	19	64	21581	0.1053	0.003	0.0312	0.0009	gluconeognesis	Pck1, Pcx
MP:0011338	abnormal mesangial matrix morphology	0.000468	1	0.000468	0.000468	0.00233	2	11	64	21581	0.1818	0.003	0.0312	0.0005	TFs	Cebpb, Pparg
					1	1	0	19	64	21581	0	0.003	0	0.0009	gluconeognesis
MP:0002723	abnormal immune serum protein physiology	0.000475	0.136	0.00351	0.000475	0.00235	5	11	1470	21581	0.4545	0.0681	0.0034	0.0005	TFs	Bmal1, Cebpb, Foxo1, Ncoa3, Pparg
					0.136	0.295	3	19	1470	21581	0.1579	0.0681	0.002	0.0009	gluconeognesis	G6pc2, Slc37a2, Slc37a4
MP:0011086	postnatal lethality, incomplete penetrance	0.000476	1	0.000476	0.000476	0.00235	4	11	789	21581	0.3636	0.0366	0.0051	0.0005	TFs	Cebpa, Cebpb, Foxa2, Pparg
					1	1	0	19	789	21581	0	0.0366	0	0.0009	gluconeognesis
MP:0001556	increased circulating HDL cholesterol level	0.000479	1	0.000479	0.000479	0.00236	3	11	318	21581	0.2727	0.0147	0.0094	0.0005	TFs	Bmal1, Cebpa, Clock
					1	1	0	19	318	21581	0	0.0147	0	0.0009	gluconeognesis
MP:0013403	abnormal circulating lactate level	0.00048	0.0187	0.0257	0.0187	0.0322	1	11	37	21581	0.0909	0.0017	0.027	0.0005	TFs	Klf15
					0.00048	0.0141	2	19	37	21581	0.1053	0.0017	0.0541	0.0009	gluconeognesis	Pck1, Pcx
MP:0000662	abnormal branching of the mammary ductal tree	0.000483	1	0.000483	0.000483	0.00237	2	11	65	21581	0.1818	0.003	0.0308	0.0005	TFs	Cebpb, Ncoa3
					1	1	0	19	65	21581	0	0.003	0	0.0009	gluconeognesis
MP:0010630	abnormal cardiac muscle tissue morphology	0.000486	1	0.000486	0.000486	0.00238	4	11	793	21581	0.3636	0.0367	0.005	0.0005	TFs	Foxo1, Klf15, Ppara, Pparg
					1	1	0	19	793	21581	0	0.0367	0	0.0009	gluconeognesis
MP:0001777	abnormal body temperature homeostasis	0.000498	1	0.000498	0.000498	0.00243	2	11	66	21581	0.1818	0.0031	0.0303	0.0005	TFs	Clock, Pparg
					1	1	0	19	66	21581	0	0.0031	0	0.0009	gluconeognesis
MP:0005624	abnormal plasma anion gap	0.00051	1	0.00051	0.00051	0.00246	1	11	1	21581	0.0909	0	1	0.0005	TFs	Bmal1
					1	1	0	19	1	21581	0	0	0	0.0009	gluconeognesis
MP:0005626	decreased plasma anion gap	0.00051	1	0.00051	0.00051	0.00246	1	11	1	21581	0.0909	0	1	0.0005	TFs	Bmal1
					1	1	0	19	1	21581	0	0	0	0.0009	gluconeognesis
MP:0031214	hypercoagulability	0.00051	1	0.00051	0.00051	0.00246	1	11	1	21581	0.0909	0	1	0.0005	TFs	Bmal1
					1	1	0	19	1	21581	0	0	0	0.0009	gluconeognesis
MP:0008541	leukostasis	0.00051	1	0.00051	0.00051	0.00246	1	11	1	21581	0.0909	0	1	0.0005	TFs	Pparg
					1	1	0	19	1	21581	0	0	0	0.0009	gluconeognesis
MP:0002459	abnormal B cell physiology	0.000516	1	0.000516	0.000516	0.00249	4	11	806	21581	0.3636	0.0373	0.005	0.0005	TFs	Bmal1, Cebpb, Ncoa3, Pparg
					1	1	0	19	806	21581	0	0.0373	0	0.0009	gluconeognesis
MP:0001262	decreased body weight	0.000521	0.354	0.00147	0.000521	0.00249	6	11	2394	21581	0.5455	0.1109	0.0025	0.0005	TFs	Bmal1, Cebpa, Cebpb, Ncoa3, Nr1h4, Pparg
					0.354	0.465	3	19	2394	21581	0.1579	0.1109	0.0013	0.0009	gluconeognesis	G6pc3, Slc25a12, Slc37a4
MP:0012322	decreased total tissue mass	0.000521	0.354	0.00147	0.000521	0.00249	6	11	2394	21581	0.5455	0.1109	0.0025	0.0005	TFs	Bmal1, Cebpa, Cebpb, Ncoa3, Nr1h4, Pparg
					0.354	0.465	3	19	2394	21581	0.1579	0.1109	0.0013	0.0009	gluconeognesis	G6pc3, Slc25a12, Slc37a4
MP:0002435	abnormal effector T cell morphology	0.000521	0.516	0.00101	0.000521	0.00249	4	11	808	21581	0.3636	0.0374	0.005	0.0005	TFs	Clock, Foxo1, Ncoa3, Pparg
					0.516	0.588	1	19	808	21581	0.0526	0.0374	0.0012	0.0009	gluconeognesis	G6pc2
MP:0005337	abnormal retroperitoneal fat pad morphology	0.000528	1	0.000528	0.000528	0.00251	2	11	68	21581	0.1818	0.0032	0.0294	0.0005	TFs	Nr1h4, Pparg
					1	1	0	19	68	21581	0	0.0032	0	0.0009	gluconeognesis
MP:0003009	abnormal cytokine secretion	0.000529	0.0327	0.0162	0.000529	0.00251	4	11	811	21581	0.3636	0.0376	0.0049	0.0005	TFs	Cebpb, Foxo1, Ncoa3, Pparg
					0.0327	0.153	3	19	811	21581	0.1579	0.0376	0.0037	0.0009	gluconeognesis	G6pc2, Slc37a2, Slc37a4
MP:0001501	abnormal sleep pattern	0.000544	1	0.000544	0.000544	0.00256	2	11	69	21581	0.1818	0.0032	0.029	0.0005	TFs	Bmal1, Clock
					1	1	0	19	69	21581	0	0.0032	0	0.0009	gluconeognesis
MP:0009648	abnormal superovulation	0.000544	1	0.000544	0.000544	0.00256	2	11	69	21581	0.1818	0.0032	0.029	0.0005	TFs	Cebpb, Ncoa3
					1	1	0	19	69	21581	0	0.0032	0	0.0009	gluconeognesis
MP:0003355	decreased ovulation rate	0.000544	1	0.000544	0.000544	0.00256	2	11	69	21581	0.1818	0.0032	0.029	0.0005	TFs	Cebpb, Ncoa3
					1	1	0	19	69	21581	0	0.0032	0	0.0009	gluconeognesis
MP:0010273	increased classified tumor incidence	0.000551	0.521	0.00106	0.000551	0.00258	4	11	820	21581	0.3636	0.038	0.0049	0.0005	TFs	Cebpa, Foxo1, Ncoa3, Nr1h4
					0.521	0.592	1	19	820	21581	0.0526	0.038	0.0012	0.0009	gluconeognesis	G6pc1
MP:0013554	abnormal apocrine gland morphology	0.000553	1	0.000553	0.000553	0.00258	3	11	334	21581	0.2727	0.0155	0.009	0.0005	TFs	Cebpb, Ncoa3, Pparg
					1	1	0	19	334	21581	0	0.0155	0	0.0009	gluconeognesis
MP:0000627	abnormal mammary gland morphology	0.000553	1	0.000553	0.000553	0.00258	3	11	334	21581	0.2727	0.0155	0.009	0.0005	TFs	Cebpb, Ncoa3, Pparg
					1	1	0	19	334	21581	0	0.0155	0	0.0009	gluconeognesis
MP:0004847	abnormal liver weight	0.000558	0.0345	0.0162	0.000558	0.00259	3	11	335	21581	0.2727	0.0155	0.009	0.0005	TFs	Ncoa3, Nr1h4, Pparg
					0.0345	0.157	2	19	335	21581	0.1053	0.0155	0.006	0.0009	gluconeognesis	G6pc1, Pck1
MP:0012762	abnormal alpha-beta T cell morphology	0.000567	0.524	0.00108	0.000567	0.00263	4	11	826	21581	0.3636	0.0383	0.0048	0.0005	TFs	Clock, Foxo1, Ncoa3, Pparg
					0.524	0.593	1	19	826	21581	0.0526	0.0383	0.0012	0.0009	gluconeognesis	G6pc2
MP:0020188	abnormal classified tumor incidence	0.000569	0.524	0.00109	0.000569	0.00263	4	11	827	21581	0.3636	0.0383	0.0048	0.0005	TFs	Cebpa, Foxo1, Ncoa3, Nr1h4
					0.524	0.593	1	19	827	21581	0.0526	0.0383	0.0012	0.0009	gluconeognesis	G6pc1
MP:0003363	decreased circulating gonadotropin level	0.000576	1	0.000576	0.000576	0.00264	2	11	71	21581	0.1818	0.0033	0.0282	0.0005	TFs	Clock, Pparg
					1	1	0	19	71	21581	0	0.0033	0	0.0009	gluconeognesis
MP:0004985	decreased osteoclast cell number	0.000576	1	0.000576	0.000576	0.00264	2	11	71	21581	0.1818	0.0033	0.0282	0.0005	TFs	Cebpb, Pparg
					1	1	0	19	71	21581	0	0.0033	0	0.0009	gluconeognesis
MP:0009171	enlarged pancreatic islets	0.000576	1	0.000576	0.000576	0.00264	2	11	71	21581	0.1818	0.0033	0.0282	0.0005	TFs	Bmal1, Pparg
					1	1	0	19	71	21581	0	0.0033	0	0.0009	gluconeognesis
MP:0020201	abnormal granulocyte number	0.000577	0.0347	0.0166	0.000577	0.00264	4	11	830	21581	0.3636	0.0385	0.0048	0.0005	TFs	Bmal1, Cebpa, Clock, Foxa2
					0.0347	0.157	3	19	830	21581	0.1579	0.0385	0.0036	0.0009	gluconeognesis	G6pc3, Got1, Slc37a4
MP:0002275	abnormal type II pneumocyte morphology	0.000592	1	0.000592	0.000592	0.00269	2	11	72	21581	0.1818	0.0033	0.0278	0.0005	TFs	Cebpa, Foxa2
					1	1	0	19	72	21581	0	0.0033	0	0.0009	gluconeognesis
MP:0010378	increased respiratory quotient	0.000592	1	0.000592	0.000592	0.00269	2	11	72	21581	0.1818	0.0033	0.0278	0.0005	TFs	Bmal1, Ncoa3
					1	1	0	19	72	21581	0	0.0033	0	0.0009	gluconeognesis
MP:0001504	abnormal posture	0.000602	0.263	0.00229	0.000602	0.00273	3	11	344	21581	0.2727	0.0159	0.0087	0.0005	TFs	Bmal1, Foxa2, Foxo1
					0.263	0.405	1	19	344	21581	0.0526	0.0159	0.0029	0.0009	gluconeognesis	Slc25a12
MP:0009582	abnormal keratinocyte proliferation	0.000609	1	0.000609	0.000609	0.00275	2	11	73	21581	0.1818	0.0034	0.0274	0.0005	TFs	Cebpa, Cebpb
					1	1	0	19	73	21581	0	0.0034	0	0.0009	gluconeognesis
MP:0009209	abnormal internal female genitalia morphology	0.000615	1	0.000615	0.000615	0.00277	4	11	844	21581	0.3636	0.0391	0.0047	0.0005	TFs	Bmal1, Cebpb, Foxa2, Ncoa3
					1	1	0	19	844	21581	0	0.0391	0	0.0009	gluconeognesis
MP:0002575	increased circulating ketone body level	0.000619	0.0212	0.0292	0.0212	0.0354	1	11	42	21581	0.0909	0.0019	0.0238	0.0005	TFs	Klf15
					0.000619	0.0158	2	19	42	21581	0.1053	0.0019	0.0476	0.0009	gluconeognesis	Pck1, Pcx
MP:0004264	abnormal extraembryonic tissue physiology	0.000623	1	0.000623	0.000623	0.0028	3	11	348	21581	0.2727	0.0161	0.0086	0.0005	TFs	Foxa2, Foxo1, Pparg
					1	1	0	19	348	21581	0	0.0161	0	0.0009	gluconeognesis
MP:0005390	skeleton phenotype	0.000632	0.637	0.000992	0.000632	0.00283	7	11	3601	21581	0.6364	0.1669	0.0019	0.0005	TFs	Bmal1, Cebpb, Clock, Foxa2, Ncoa3, Nr1h4, Pparg
					0.637	0.679	3	19	3601	21581	0.1579	0.1669	0.0008	0.0009	gluconeognesis	G6pc1, Pcx, Slc37a4
MP:0000221	decreased leukocyte cell number	0.000637	0.155	0.0041	0.000637	0.00285	5	11	1566	21581	0.4545	0.0726	0.0032	0.0005	TFs	Bmal1, Cebpa, Cebpb, Foxo1, Pparg
					0.155	0.315	3	19	1566	21581	0.1579	0.0726	0.0019	0.0009	gluconeognesis	G6pc3, Got1, Slc37a4
MP:0009208	abnormal female genitalia morphology	0.000643	1	0.000643	0.000643	0.00287	4	11	854	21581	0.3636	0.0396	0.0047	0.0005	TFs	Bmal1, Cebpb, Foxa2, Ncoa3
					1	1	0	19	854	21581	0	0.0396	0	0.0009	gluconeognesis
MP:0010400	increased liver glycogen level	0.000649	0.0217	0.0299	0.0217	0.0361	1	11	43	21581	0.0909	0.002	0.0233	0.0005	TFs	Ncoa3
					0.000649	0.0159	2	19	43	21581	0.1053	0.002	0.0465	0.0009	gluconeognesis	G6pc1, Slc37a4
MP:0001119	abnormal female reproductive system morphology	0.000652	1	0.000652	0.000652	0.0029	4	11	857	21581	0.3636	0.0397	0.0047	0.0005	TFs	Bmal1, Cebpb, Foxa2, Ncoa3
					1	1	0	19	857	21581	0	0.0397	0	0.0009	gluconeognesis
MP:0010017	visceral vascular congestion	0.000659	1	0.000659	0.000659	0.00293	2	11	76	21581	0.1818	0.0035	0.0263	0.0005	TFs	Cebpa, Foxa2
					1	1	0	19	76	21581	0	0.0035	0	0.0009	gluconeognesis
MP:0004924	abnormal behavior	0.00067	0.0927	0.00723	0.00067	0.00297	9	11	6594	21581	0.8182	0.3055	0.0014	0.0005	TFs	Bmal1, Cebpa, Clock, Foxa2, Foxo1, Ncoa3, Nr1h4, Ppara, Pparg
					0.0927	0.256	9	19	6594	21581	0.4737	0.3055	0.0014	0.0009	gluconeognesis	Fbp2, G6pc1, Mdh1, Pck1, Pcx, Slc25a10, Slc25a12, Slc25a13, Slc37a4
MP:0000230	abnormal systemic arterial blood pressure	0.000677	1	0.000677	0.000677	0.00298	3	11	358	21581	0.2727	0.0166	0.0084	0.0005	TFs	Bmal1, Ppara, Pparg
					1	1	0	19	358	21581	0	0.0166	0	0.0009	gluconeognesis
MP:0011088	neonatal lethality, incomplete penetrance	0.000677	1	0.000677	0.000677	0.00298	3	11	358	21581	0.2727	0.0166	0.0084	0.0005	TFs	Cebpa, Cebpb, Foxa2
					1	1	0	19	358	21581	0	0.0166	0	0.0009	gluconeognesis
MP:0000352	decreased cell proliferation	0.000681	0.541	0.00126	0.000681	0.00299	4	11	867	21581	0.3636	0.0402	0.0046	0.0005	TFs	Cebpa, Cebpb, Foxo1, Ncoa3
					0.541	0.606	1	19	867	21581	0.0526	0.0402	0.0012	0.0009	gluconeognesis	G6pc2
MP:0002925	abnormal cardiovascular development	0.000687	0.177	0.00388	0.000687	0.003	4	11	869	21581	0.3636	0.0403	0.0046	0.0005	TFs	Foxa2, Foxo1, Klf15, Pparg
					0.177	0.328	2	19	869	21581	0.1053	0.0403	0.0023	0.0009	gluconeognesis	Got2, Mdh2
MP:0002441	abnormal granulocyte morphology	0.000687	0.039	0.0176	0.000687	0.003	4	11	869	21581	0.3636	0.0403	0.0046	0.0005	TFs	Bmal1, Cebpa, Clock, Foxa2
					0.039	0.169	3	19	869	21581	0.1579	0.0403	0.0035	0.0009	gluconeognesis	G6pc3, Got1, Slc37a4
MP:0000599	enlarged liver	0.000699	0.00372	0.188	0.000699	0.00305	3	11	362	21581	0.2727	0.0168	0.0083	0.0005	TFs	Nr1h4, Ppara, Pparg
					0.00372	0.056	3	19	362	21581	0.1579	0.0168	0.0083	0.0009	gluconeognesis	G6pc1, Pck1, Slc37a4
MP:0001544	abnormal cardiovascular system physiology	0.00073	0.674	0.00108	0.00073	0.00317	6	11	2546	21581	0.5455	0.118	0.0024	0.0005	TFs	Bmal1, Clock, Foxo1, Klf15, Ppara, Pparg
					0.674	0.703	2	19	2546	21581	0.1053	0.118	0.0008	0.0009	gluconeognesis	Got1, Got2
MP:0012764	increased alpha-beta T cell number	0.000733	1	0.000733	0.000733	0.00318	3	11	368	21581	0.2727	0.0171	0.0082	0.0005	TFs	Clock, Foxo1, Ncoa3
					1	1	0	19	368	21581	0	0.0171	0	0.0009	gluconeognesis
MP:0030970	ketosis	0.000743	0.0232	0.032	0.0232	0.0378	1	11	46	21581	0.0909	0.0021	0.0217	0.0005	TFs	Klf15
					0.000743	0.0175	2	19	46	21581	0.1053	0.0021	0.0435	0.0009	gluconeognesis	Pck1, Pcx
MP:0002100	abnormal tooth morphology	0.000745	1	0.000745	0.000745	0.00322	3	11	370	21581	0.2727	0.0171	0.0081	0.0005	TFs	Clock, Foxa2, Ncoa3
					1	1	0	19	370	21581	0	0.0171	0	0.0009	gluconeognesis
MP:0004891	abnormal adiponectin level	0.000749	1	0.000749	0.000749	0.00322	2	11	81	21581	0.1818	0.0038	0.0247	0.0005	TFs	Ncoa3, Pparg
					1	1	0	19	81	21581	0	0.0038	0	0.0009	gluconeognesis
MP:0031268	decreased susceptibility to diet-induced hepatic steatosis	0.000749	1	0.000749	0.000749	0.00322	2	11	81	21581	0.1818	0.0038	0.0247	0.0005	TFs	Ncoa3, Pparg
					1	1	0	19	81	21581	0	0.0038	0	0.0009	gluconeognesis
MP:0030254	abnormal dental arch morphology	0.00075	1	0.00075	0.00075	0.00322	3	11	371	21581	0.2727	0.0172	0.0081	0.0005	TFs	Clock, Foxa2, Ncoa3
					1	1	0	19	371	21581	0	0.0172	0	0.0009	gluconeognesis
MP:0020468	abnormal circadian behavior period	0.000767	1	0.000767	0.000767	0.00328	2	11	82	21581	0.1818	0.0038	0.0244	0.0005	TFs	Bmal1, Clock
					1	1	0	19	82	21581	0	0.0038	0	0.0009	gluconeognesis
MP:0001727	abnormal embryo implantation	0.000767	1	0.000767	0.000767	0.00328	2	11	82	21581	0.1818	0.0038	0.0244	0.0005	TFs	Bmal1, Foxa2
					1	1	0	19	82	21581	0	0.0038	0	0.0009	gluconeognesis
MP:0013661	abnormal myeloid cell number	0.000771	1	0.000771	0.000771	0.00328	4	11	896	21581	0.3636	0.0415	0.0045	0.0005	TFs	Bmal1, Cebpb, Foxo1, Ncoa3
					1	1	0	19	896	21581	0	0.0415	0	0.0009	gluconeognesis
MP:0000278	abnormal myocardial fiber morphology	0.00078	1	0.00078	0.00078	0.00331	3	11	376	21581	0.2727	0.0174	0.008	0.0005	TFs	Klf15, Ppara, Pparg
					1	1	0	19	376	21581	0	0.0174	0	0.0009	gluconeognesis
MP:0005502	abnormal renal/urinary system physiology	0.000784	0.187	0.0042	0.000784	0.00332	4	11	900	21581	0.3636	0.0417	0.0044	0.0005	TFs	Cebpb, Klf15, Ncoa3, Pparg
					0.187	0.335	2	19	900	21581	0.1053	0.0417	0.0022	0.0009	gluconeognesis	G6pc1, Slc25a13
MP:0008395	abnormal osteoblast differentiation	0.000786	1	0.000786	0.000786	0.00332	2	11	83	21581	0.1818	0.0038	0.0241	0.0005	TFs	Cebpb, Pparg
					1	1	0	19	83	21581	0	0.0038	0	0.0009	gluconeognesis
MP:0002273	abnormal pulmonary alveolus epithelial cell morphology	0.000805	1	0.000805	0.000805	0.00339	2	11	84	21581	0.1818	0.0039	0.0238	0.0005	TFs	Cebpa, Foxa2
					1	1	0	19	84	21581	0	0.0039	0	0.0009	gluconeognesis
MP:0009116	abnormal brown fat cell morphology	0.000824	0.0723	0.0114	0.000824	0.00346	2	11	85	21581	0.1818	0.0039	0.0235	0.0005	TFs	Ncoa3, Pparg
					0.0723	0.237	1	19	85	21581	0.0526	0.0039	0.0118	0.0009	gluconeognesis	Pck1
MP:0012776	abnormal liver cholesterol level	0.000843	1	0.000843	0.000843	0.00354	2	11	86	21581	0.1818	0.004	0.0233	0.0005	TFs	Foxo1, Nr1h4
					1	1	0	19	86	21581	0	0.004	0	0.0009	gluconeognesis
MP:0001613	abnormal vasodilation	0.000863	1	0.000863	0.000863	0.0036	2	11	87	21581	0.1818	0.004	0.023	0.0005	TFs	Bmal1, Pparg
					1	1	0	19	87	21581	0	0.004	0	0.0009	gluconeognesis
MP:0005440	increased glycogen level	0.000863	0.00263	0.328	0.000863	0.0036	2	11	87	21581	0.1818	0.004	0.023	0.0005	TFs	Foxa2, Ncoa3
					0.00263	0.0441	2	19	87	21581	0.1053	0.004	0.023	0.0009	gluconeognesis	G6pc1, Slc37a4
MP:0010898	abnormal pulmonary alveolus epithelium morphology	0.000883	1	0.000883	0.000883	0.00367	2	11	88	21581	0.1818	0.0041	0.0227	0.0005	TFs	Cebpa, Foxa2
					1	1	0	19	88	21581	0	0.0041	0	0.0009	gluconeognesis
MP:0004945	abnormal bone resorption	0.000903	1	0.000903	0.000903	0.00374	2	11	89	21581	0.1818	0.0041	0.0225	0.0005	TFs	Bmal1, Cebpb
					1	1	0	19	89	21581	0	0.0041	0	0.0009	gluconeognesis
MP:0000182	increased circulating LDL cholesterol level	0.000903	1	0.000903	0.000903	0.00374	2	11	89	21581	0.1818	0.0041	0.0225	0.0005	TFs	Bmal1, Cebpa
					1	1	0	19	89	21581	0	0.0041	0	0.0009	gluconeognesis
MP:0000267	abnormal heart development	0.000907	1	0.000907	0.000907	0.00375	3	11	396	21581	0.2727	0.0183	0.0076	0.0005	TFs	Foxa2, Foxo1, Pparg
					1	1	0	19	396	21581	0	0.0183	0	0.0009	gluconeognesis
MP:0005154	increased B cell proliferation	0.000923	1	0.000923	0.000923	0.0038	2	11	90	21581	0.1818	0.0042	0.0222	0.0005	TFs	Ncoa3, Pparg
					1	1	0	19	90	21581	0	0.0042	0	0.0009	gluconeognesis
MP:0004951	abnormal spleen weight	0.000927	1	0.000927	0.000927	0.00381	3	11	399	21581	0.2727	0.0185	0.0075	0.0005	TFs	Bmal1, Clock, Nr1h4
					1	1	0	19	399	21581	0	0.0185	0	0.0009	gluconeognesis
MP:0000266	abnormal heart morphology	0.000934	0.422	0.00221	0.000934	0.00383	6	11	2664	21581	0.5455	0.1234	0.0023	0.0005	TFs	Bmal1, Foxa2, Foxo1, Klf15, Ppara, Pparg
					0.422	0.519	3	19	2664	21581	0.1579	0.1234	0.0011	0.0009	gluconeognesis	Got2, Mdh1, Slc37a1
MP:0002074	abnormal hair texture	0.000944	1	0.000944	0.000944	0.00385	2	11	91	21581	0.1818	0.0042	0.022	0.0005	TFs	Ncoa3, Pparg
					1	1	0	19	91	21581	0	0.0042	0	0.0009	gluconeognesis
MP:0003969	abnormal luteinizing hormone level	0.000944	1	0.000944	0.000944	0.00385	2	11	91	21581	0.1818	0.0042	0.022	0.0005	TFs	Clock, Pparg
					1	1	0	19	91	21581	0	0.0042	0	0.0009	gluconeognesis
MP:0005386	behavior/neurological phenotype	0.000949	0.0486	0.0195	0.000949	0.00386	9	11	6879	21581	0.8182	0.3188	0.0013	0.0005	TFs	Bmal1, Cebpa, Clock, Foxa2, Foxo1, Ncoa3, Nr1h4, Ppara, Pparg
					0.0486	0.194	10	19	6879	21581	0.5263	0.3188	0.0015	0.0009	gluconeognesis	Fbp2, G6pc1, G6pc2, Mdh1, Pck1, Pcx, Slc25a10, Slc25a12, Slc25a13, Slc37a4
MP:0005501	abnormal skin physiology	0.000968	1	0.000968	0.000968	0.00392	3	11	405	21581	0.2727	0.0188	0.0074	0.0005	TFs	Cebpa, Cebpb, Pparg
					1	1	0	19	405	21581	0	0.0188	0	0.0009	gluconeognesis
MP:0002941	increased circulating alanine transaminase level	0.000968	1	0.000968	0.000968	0.00392	3	11	405	21581	0.2727	0.0188	0.0074	0.0005	TFs	Bmal1, Cebpa, Nr1h4
					1	1	0	19	405	21581	0	0.0188	0	0.0009	gluconeognesis
MP:0010210	abnormal circulating cytokine level	0.000975	1	0.000975	0.000975	0.00394	3	11	406	21581	0.2727	0.0188	0.0074	0.0005	TFs	Cebpb, Foxo1, Ncoa3
					1	1	0	19	406	21581	0	0.0188	0	0.0009	gluconeognesis
MP:0010659	abdominal aorta aneurysm	0.00102	1	0.00102	0.00102	0.00406	1	11	2	21581	0.0909	0.0001	0.5	0.0005	TFs	Klf15
					1	1	0	19	2	21581	0	0.0001	0	0.0009	gluconeognesis
MP:0021000	abnormal cecum weight	0.00102	1	0.00102	0.00102	0.00406	1	11	2	21581	0.0909	0.0001	0.5	0.0005	TFs	Nr1h4
					1	1	0	19	2	21581	0	0.0001	0	0.0009	gluconeognesis
MP:0009667	abnormal embryo invasion	0.00102	1	0.00102	0.00102	0.00406	1	11	2	21581	0.0909	0.0001	0.5	0.0005	TFs	Foxa2
					1	1	0	19	2	21581	0	0.0001	0	0.0009	gluconeognesis
MP:0030923	abnormal hair follicle ostium morphology	0.00102	1	0.00102	0.00102	0.00406	1	11	2	21581	0.0909	0.0001	0.5	0.0005	TFs	Pparg
					1	1	0	19	2	21581	0	0.0001	0	0.0009	gluconeognesis
MP:0012126	abnormal placenta hemotrichorial membrane morphology	0.00102	1	0.00102	0.00102	0.00406	1	11	2	21581	0.0909	0.0001	0.5	0.0005	TFs	Pparg
					1	1	0	19	2	21581	0	0.0001	0	0.0009	gluconeognesis
MP:0031236	increased cecum weight	0.00102	1	0.00102	0.00102	0.00406	1	11	2	21581	0.0909	0.0001	0.5	0.0005	TFs	Nr1h4
					1	1	0	19	2	21581	0	0.0001	0	0.0009	gluconeognesis
MP:0005336	abnormal inguinal fat pad morphology	0.00103	1	0.00103	0.00103	0.00408	2	11	95	21581	0.1818	0.0044	0.0211	0.0005	TFs	Cebpa, Pparg
					1	1	0	19	95	21581	0	0.0044	0	0.0009	gluconeognesis
MP:0002310	decreased susceptibility to hepatic steatosis	0.00105	1	0.00105	0.00105	0.00415	2	11	96	21581	0.1818	0.0044	0.0208	0.0005	TFs	Ncoa3, Pparg
					1	1	0	19	96	21581	0	0.0044	0	0.0009	gluconeognesis
MP:0010875	increased bone volume	0.00105	1	0.00105	0.00105	0.00415	2	11	96	21581	0.1818	0.0044	0.0208	0.0005	TFs	Cebpb, Pparg
					1	1	0	19	96	21581	0	0.0044	0	0.0009	gluconeognesis
MP:0009503	abnormal mammary gland duct morphology	0.00109	1	0.00109	0.00109	0.0043	2	11	98	21581	0.1818	0.0045	0.0204	0.0005	TFs	Cebpb, Ncoa3
					1	1	0	19	98	21581	0	0.0045	0	0.0009	gluconeognesis
MP:0008396	abnormal osteoclast differentiation	0.00109	1	0.00109	0.00109	0.0043	2	11	98	21581	0.1818	0.0045	0.0204	0.0005	TFs	Cebpb, Pparg
					1	1	0	19	98	21581	0	0.0045	0	0.0009	gluconeognesis
MP:0005013	increased lymphocyte cell number	0.00111	1	0.00111	0.00111	0.00435	4	11	987	21581	0.3636	0.0457	0.0041	0.0005	TFs	Bmal1, Clock, Foxo1, Ncoa3
					1	1	0	19	987	21581	0	0.0457	0	0.0009	gluconeognesis
MP:0005345	abnormal circulating corticosterone level	0.00112	1	0.00112	0.00112	0.00435	2	11	99	21581	0.1818	0.0046	0.0202	0.0005	TFs	Cebpb, Clock
					1	1	0	19	99	21581	0	0.0046	0	0.0009	gluconeognesis
MP:0010901	abnormal pulmonary alveolar parenchyma morphology	0.00112	1	0.00112	0.00112	0.00435	2	11	99	21581	0.1818	0.0046	0.0202	0.0005	TFs	Cebpa, Foxa2
					1	1	0	19	99	21581	0	0.0046	0	0.0009	gluconeognesis
MP:0004762	increased anti-double stranded DNA antibody level	0.00112	1	0.00112	0.00112	0.00435	2	11	99	21581	0.1818	0.0046	0.0202	0.0005	TFs	Foxo1, Pparg
					1	1	0	19	99	21581	0	0.0046	0	0.0009	gluconeognesis
MP:0004987	abnormal osteoblast cell number	0.00116	1	0.00116	0.00116	0.00451	2	11	101	21581	0.1818	0.0047	0.0198	0.0005	TFs	Bmal1, Pparg
					1	1	0	19	101	21581	0	0.0047	0	0.0009	gluconeognesis
MP:0002442	abnormal leukocyte physiology	0.00117	0.0668	0.0176	0.00117	0.00454	5	11	1788	21581	0.4545	0.0829	0.0028	0.0005	TFs	Bmal1, Cebpb, Foxo1, Ncoa3, Pparg
					0.0668	0.232	4	19	1788	21581	0.2105	0.0829	0.0022	0.0009	gluconeognesis	G6pc2, G6pc3, Slc37a2, Slc37a4
MP:0005389	reproductive system phenotype	0.00117	0.707	0.00166	0.00117	0.00454	7	11	3974	21581	0.6364	0.1841	0.0018	0.0005	TFs	Bmal1, Cebpa, Cebpb, Clock, Foxa2, Ncoa3, Pparg
					0.707	0.727	3	19	3974	21581	0.1579	0.1841	0.0008	0.0009	gluconeognesis	G6pc2, Pck2, Slc37a2
MP:0003366	abnormal circulating glucocorticoid level	0.00118	1	0.00118	0.00118	0.00454	2	11	102	21581	0.1818	0.0047	0.0196	0.0005	TFs	Cebpb, Clock
					1	1	0	19	102	21581	0	0.0047	0	0.0009	gluconeognesis
MP:0000255	blood vessel congestion	0.00118	1	0.00118	0.00118	0.00454	2	11	102	21581	0.1818	0.0047	0.0196	0.0005	TFs	Cebpa, Foxa2
					1	1	0	19	102	21581	0	0.0047	0	0.0009	gluconeognesis
MP:0005459	decreased percent body fat/body weight	0.00118	0.0861	0.0137	0.00118	0.00454	2	11	102	21581	0.1818	0.0047	0.0196	0.0005	TFs	Cebpb, Pparg
					0.0861	0.253	1	19	102	21581	0.0526	0.0047	0.0098	0.0009	gluconeognesis	Pck1
MP:0005458	increased percent body fat/body weight	0.00118	1	0.00118	0.00118	0.00454	2	11	102	21581	0.1818	0.0047	0.0196	0.0005	TFs	Clock, Foxo1
					1	1	0	19	102	21581	0	0.0047	0	0.0009	gluconeognesis
MP:0005311	abnormal circulating amino acid level	0.00119	0.321	0.00371	0.00119	0.00454	3	11	435	21581	0.2727	0.0202	0.0069	0.0005	TFs	Cebpa, Klf15, Pparg
					0.321	0.451	1	19	435	21581	0.0526	0.0202	0.0023	0.0009	gluconeognesis	Pck1
MP:0001935	decreased litter size	0.00119	1	0.00119	0.00119	0.00454	3	11	435	21581	0.2727	0.0202	0.0069	0.0005	TFs	Foxa2, Ncoa3, Pparg
					1	1	0	19	435	21581	0	0.0202	0	0.0009	gluconeognesis
MP:0000428	abnormal craniofacial morphology	0.00119	0.477	0.0025	0.00119	0.00455	5	11	1795	21581	0.4545	0.0832	0.0028	0.0005	TFs	Cebpb, Clock, Foxa2, Foxo1, Ncoa3
					0.477	0.555	2	19	1795	21581	0.1053	0.0832	0.0011	0.0009	gluconeognesis	Got2, Mdh1
MP:0008077	abnormal CD8-positive, alpha-beta T cell number	0.00121	1	0.00121	0.00121	0.00461	3	11	438	21581	0.2727	0.0203	0.0068	0.0005	TFs	Clock, Foxo1, Ncoa3
					1	1	0	19	438	21581	0	0.0203	0	0.0009	gluconeognesis
MP:0003864	abnormal midbrain development	0.00122	1	0.00122	1	1	0	11	59	21581	0	0.0027	0	0.0005	TFs
					0.00122	0.0276	2	19	59	21581	0.1053	0.0027	0.0339	0.0009	gluconeognesis	Got2, Mdh2
MP:0000249	abnormal blood vessel physiology	0.00124	1	0.00124	0.00124	0.00469	3	11	441	21581	0.2727	0.0204	0.0068	0.0005	TFs	Bmal1, Klf15, Pparg
					1	1	0	19	441	21581	0	0.0204	0	0.0009	gluconeognesis
MP:0005382	craniofacial phenotype	0.00127	0.484	0.00262	0.00127	0.00481	5	11	1820	21581	0.4545	0.0843	0.0027	0.0005	TFs	Cebpb, Clock, Foxa2, Foxo1, Ncoa3
					0.484	0.561	2	19	1820	21581	0.1053	0.0843	0.0011	0.0009	gluconeognesis	Got2, Mdh1
MP:0001819	abnormal immune cell physiology	0.0013	0.0714	0.0182	0.0013	0.00491	5	11	1829	21581	0.4545	0.0848	0.0027	0.0005	TFs	Bmal1, Cebpb, Foxo1, Ncoa3, Pparg
					0.0714	0.237	4	19	1829	21581	0.2105	0.0848	0.0022	0.0009	gluconeognesis	G6pc2, G6pc3, Slc37a2, Slc37a4
MP:0003963	abnormal corticosterone level	0.00133	1	0.00133	0.00133	0.00498	2	11	108	21581	0.1818	0.005	0.0185	0.0005	TFs	Cebpb, Clock
					1	1	0	19	108	21581	0	0.005	0	0.0009	gluconeognesis
MP:0005118	decreased circulating pituitary hormone level	0.00133	1	0.00133	0.00133	0.00498	2	11	108	21581	0.1818	0.005	0.0185	0.0005	TFs	Clock, Pparg
					1	1	0	19	108	21581	0	0.005	0	0.0009	gluconeognesis
MP:0002421	abnormal cell-mediated immunity	0.00135	0.0733	0.0185	0.00135	0.00507	5	11	1845	21581	0.4545	0.0855	0.0027	0.0005	TFs	Bmal1, Cebpb, Foxo1, Ncoa3, Pparg
					0.0733	0.237	4	19	1845	21581	0.2105	0.0855	0.0022	0.0009	gluconeognesis	G6pc2, G6pc3, Slc37a2, Slc37a4
MP:0006387	abnormal T cell number	0.00137	1	0.00137	0.00137	0.00513	4	11	1045	21581	0.3636	0.0484	0.0038	0.0005	TFs	Bmal1, Clock, Foxo1, Ncoa3
					1	1	0	19	1045	21581	0	0.0484	0	0.0009	gluconeognesis
MP:0008553	increased circulating tumor necrosis factor level	0.00137	1	0.00137	0.00137	0.00513	2	11	110	21581	0.1818	0.0051	0.0182	0.0005	TFs	Cebpb, Ncoa3
					1	1	0	19	110	21581	0	0.0051	0	0.0009	gluconeognesis
MP:0001926	female infertility	0.00138	1	0.00138	0.00138	0.00514	3	11	458	21581	0.2727	0.0212	0.0066	0.0005	TFs	Bmal1, Cebpb, Pparg
					1	1	0	19	458	21581	0	0.0212	0	0.0009	gluconeognesis
MP:0031170	abnormal vasculature physiology	0.00141	1	0.00141	0.00141	0.00523	3	11	461	21581	0.2727	0.0214	0.0065	0.0005	TFs	Bmal1, Klf15, Pparg
					1	1	0	19	461	21581	0	0.0214	0	0.0009	gluconeognesis
MP:0011339	abnormal glomerular mesangium morphology	0.00142	1	0.00142	0.00142	0.00528	2	11	112	21581	0.1818	0.0052	0.0179	0.0005	TFs	Cebpb, Pparg
					1	1	0	19	112	21581	0	0.0052	0	0.0009	gluconeognesis
MP:0009504	abnormal mammary gland epithelium morphology	0.00145	1	0.00145	0.00145	0.00536	2	11	113	21581	0.1818	0.0052	0.0177	0.0005	TFs	Cebpb, Ncoa3
					1	1	0	19	113	21581	0	0.0052	0	0.0009	gluconeognesis
MP:0002420	abnormal adaptive immunity	0.00147	0.0773	0.019	0.00147	0.00543	5	11	1879	21581	0.4545	0.0871	0.0027	0.0005	TFs	Bmal1, Cebpb, Foxo1, Ncoa3, Pparg
					0.0773	0.241	4	19	1879	21581	0.2105	0.0871	0.0021	0.0009	gluconeognesis	G6pc2, G6pc3, Slc37a2, Slc37a4
MP:0000334	decreased granulocyte number	0.00148	0.00751	0.198	0.00751	0.0174	2	11	262	21581	0.1818	0.0121	0.0076	0.0005	TFs	Bmal1, Cebpa
					0.00148	0.0301	3	19	262	21581	0.1579	0.0121	0.0115	0.0009	gluconeognesis	G6pc3, Got1, Slc37a4
MP:0008844	decreased subcutaneous adipose tissue amount	0.0015	1	0.0015	0.0015	0.00553	2	11	115	21581	0.1818	0.0053	0.0174	0.0005	TFs	Bmal1, Pparg
					1	1	0	19	115	21581	0	0.0053	0	0.0009	gluconeognesis
MP:0002377	abnormal mucosa-associated lymphoid tissue morphology	0.00153	1	0.00153	0.00153	0.00553	1	11	3	21581	0.0909	0.0001	0.3333	0.0005	TFs	Cebpb
					1	1	0	19	3	21581	0	0.0001	0	0.0009	gluconeognesis
MP:0030776	calcified calcaneal tendon	0.00153	1	0.00153	0.00153	0.00553	1	11	3	21581	0.0909	0.0001	0.3333	0.0005	TFs	Bmal1
					1	1	0	19	3	21581	0	0.0001	0	0.0009	gluconeognesis
MP:0009307	decreased uterine fat pad weight	0.00153	1	0.00153	0.00153	0.00553	1	11	3	21581	0.0909	0.0001	0.3333	0.0005	TFs	Cebpb
					1	1	0	19	3	21581	0	0.0001	0	0.0009	gluconeognesis
MP:0012009	early parturition	0.00153	1	0.00153	0.00153	0.00553	1	11	3	21581	0.0909	0.0001	0.3333	0.0005	TFs	Bmal1
					1	1	0	19	3	21581	0	0.0001	0	0.0009	gluconeognesis
MP:0010064	increased circulating creatine level	0.00153	1	0.00153	0.00153	0.00553	1	11	3	21581	0.0909	0.0001	0.3333	0.0005	TFs	Pparg
					1	1	0	19	3	21581	0	0.0001	0	0.0009	gluconeognesis
MP:0013758	increased intestinal glucose absorption	0.00153	1	0.00153	0.00153	0.00553	1	11	3	21581	0.0909	0.0001	0.3333	0.0005	TFs	Clock
					1	1	0	19	3	21581	0	0.0001	0	0.0009	gluconeognesis
MP:0031274	increased susceptibility to induced aneurysm formation	0.00153	1	0.00153	0.00153	0.00553	1	11	3	21581	0.0909	0.0001	0.3333	0.0005	TFs	Klf15
					1	1	0	19	3	21581	0	0.0001	0	0.0009	gluconeognesis
MP:0009110	pancreas hyperplasia	0.00153	1	0.00153	0.00153	0.00553	1	11	3	21581	0.0909	0.0001	0.3333	0.0005	TFs	Pparg
					1	1	0	19	3	21581	0	0.0001	0	0.0009	gluconeognesis
MP:0000692	small spleen	0.00153	0.0646	0.0237	0.00153	0.00554	3	11	475	21581	0.2727	0.022	0.0063	0.0005	TFs	Bmal1, Clock, Foxo1
					0.0646	0.228	2	19	475	21581	0.1053	0.022	0.0042	0.0009	gluconeognesis	Got2, Slc37a4
MP:0010678	abnormal skin adnexa morphology	0.00155	1	0.00155	0.00155	0.00558	5	11	1901	21581	0.4545	0.0881	0.0026	0.0005	TFs	Bmal1, Cebpb, Ncoa3, Ppara, Pparg
					1	1	0	19	1901	21581	0	0.0881	0	0.0009	gluconeognesis
MP:0000438	abnormal cranium morphology	0.00155	1	0.00155	0.00155	0.00558	4	11	1080	21581	0.3636	0.05	0.0037	0.0005	TFs	Cebpb, Clock, Foxa2, Ncoa3
					1	1	0	19	1080	21581	0	0.05	0	0.0009	gluconeognesis
MP:0005010	abnormal CD8-positive, alpha beta T cell morphology	0.00157	0.347	0.00452	0.00157	0.00563	3	11	479	21581	0.2727	0.0222	0.0063	0.0005	TFs	Clock, Foxo1, Ncoa3
					0.347	0.461	1	19	479	21581	0.0526	0.0222	0.0021	0.0009	gluconeognesis	G6pc2
MP:0001928	abnormal ovulation	0.00158	1	0.00158	0.00158	0.00565	2	11	118	21581	0.1818	0.0055	0.0169	0.0005	TFs	Cebpb, Ncoa3
					1	1	0	19	118	21581	0	0.0055	0	0.0009	gluconeognesis
MP:0002114	abnormal axial skeleton morphology	0.00158	1	0.00158	0.00158	0.00566	5	11	1910	21581	0.4545	0.0885	0.0026	0.0005	TFs	Bmal1, Cebpb, Clock, Foxa2, Ncoa3
					1	1	0	19	1910	21581	0	0.0885	0	0.0009	gluconeognesis
MP:0020174	abnormal IgG level	0.00164	1	0.00164	0.00164	0.00584	3	11	486	21581	0.2727	0.0225	0.0062	0.0005	TFs	Bmal1, Cebpb, Pparg
					1	1	0	19	486	21581	0	0.0225	0	0.0009	gluconeognesis
MP:0001629	abnormal heart rate	0.00165	0.352	0.00468	0.00165	0.00584	3	11	487	21581	0.2727	0.0226	0.0062	0.0005	TFs	Bmal1, Clock, Pparg
					0.352	0.465	1	19	487	21581	0.0526	0.0226	0.0021	0.0009	gluconeognesis	Got1
MP:0012382	abnormal blood cell physiology	0.00165	0.0833	0.0198	0.00165	0.00584	5	11	1927	21581	0.4545	0.0893	0.0026	0.0005	TFs	Bmal1, Cebpb, Foxo1, Ncoa3, Pparg
					0.0833	0.253	4	19	1927	21581	0.2105	0.0893	0.0021	0.0009	gluconeognesis	G6pc2, G6pc3, Slc37a2, Slc37a4
MP:0002116	abnormal craniofacial bone morphology	0.00165	1	0.00165	0.00165	0.00584	4	11	1098	21581	0.3636	0.0509	0.0036	0.0005	TFs	Cebpb, Clock, Foxa2, Ncoa3
					1	1	0	19	1098	21581	0	0.0509	0	0.0009	gluconeognesis
MP:0004007	abnormal lung vasculature morphology	0.00166	1	0.00166	0.00166	0.00586	2	11	121	21581	0.1818	0.0056	0.0165	0.0005	TFs	Cebpa, Foxa2
					1	1	0	19	121	21581	0	0.0056	0	0.0009	gluconeognesis
MP:0001222	epidermal hyperplasia	0.00169	1	0.00169	0.00169	0.00594	2	11	122	21581	0.1818	0.0057	0.0164	0.0005	TFs	Cebpa, Cebpb
					1	1	0	19	122	21581	0	0.0057	0	0.0009	gluconeognesis
MP:0008596	increased circulating interleukin-6 level	0.00169	1	0.00169	0.00169	0.00594	2	11	122	21581	0.1818	0.0057	0.0164	0.0005	TFs	Cebpb, Ncoa3
					1	1	0	19	122	21581	0	0.0057	0	0.0009	gluconeognesis
MP:0004564	enlarged myocardial fiber	0.00171	1	0.00171	0.00171	0.00602	2	11	123	21581	0.1818	0.0057	0.0163	0.0005	TFs	Klf15, Pparg
					1	1	0	19	123	21581	0	0.0057	0	0.0009	gluconeognesis
MP:0011092	embryonic lethality, complete penetrance	0.00173	1	0.00173	0.00173	0.00603	3	11	495	21581	0.2727	0.0229	0.0061	0.0005	TFs	Foxa2, Foxo1, Pparg
					1	1	0	19	495	21581	0	0.0229	0	0.0009	gluconeognesis
MP:0001263	weight loss	0.00173	1	0.00173	0.00173	0.00603	3	11	495	21581	0.2727	0.0229	0.0061	0.0005	TFs	Bmal1, Ncoa3, Nr1h4
					1	1	0	19	495	21581	0	0.0229	0	0.0009	gluconeognesis
MP:0001177	atelectasis	0.00174	1	0.00174	0.00174	0.00608	2	11	124	21581	0.1818	0.0057	0.0161	0.0005	TFs	Cebpa, Foxa2
					1	1	0	19	124	21581	0	0.0057	0	0.0009	gluconeognesis
MP:0009345	abnormal trabecular bone thickness	0.00177	1	0.00177	0.00177	0.00616	2	11	125	21581	0.1818	0.0058	0.016	0.0005	TFs	Cebpb, Pparg
					1	1	0	19	125	21581	0	0.0058	0	0.0009	gluconeognesis
MP:0008073	abnormal CD4-positive, alpha-beta T cell number	0.00178	1	0.00178	0.00178	0.00617	3	11	500	21581	0.2727	0.0232	0.006	0.0005	TFs	Clock, Foxo1, Ncoa3
					1	1	0	19	500	21581	0	0.0232	0	0.0009	gluconeognesis
MP:0008472	abnormal spleen secondary B follicle morphology	0.0018	1	0.0018	0.0018	0.00623	2	11	126	21581	0.1818	0.0058	0.0159	0.0005	TFs	Cebpb, Ncoa3
					1	1	0	19	126	21581	0	0.0058	0	0.0009	gluconeognesis
MP:0003453	abnormal keratinocyte physiology	0.00183	1	0.00183	0.00183	0.00632	2	11	127	21581	0.1818	0.0059	0.0157	0.0005	TFs	Cebpa, Cebpb
					1	1	0	19	127	21581	0	0.0059	0	0.0009	gluconeognesis
MP:0005668	decreased circulating leptin level	0.00191	1	0.00191	0.00191	0.0066	2	11	130	21581	0.1818	0.006	0.0154	0.0005	TFs	Cebpb, Pparg
					1	1	0	19	130	21581	0	0.006	0	0.0009	gluconeognesis
MP:0004953	decreased spleen weight	0.00194	1	0.00194	0.00194	0.00669	2	11	131	21581	0.1818	0.0061	0.0153	0.0005	TFs	Bmal1, Clock
					1	1	0	19	131	21581	0	0.0061	0	0.0009	gluconeognesis
MP:0003972	decreased pituitary hormone level	0.002	1	0.002	0.002	0.00683	2	11	133	21581	0.1818	0.0062	0.015	0.0005	TFs	Clock, Pparg
					1	1	0	19	133	21581	0	0.0062	0	0.0009	gluconeognesis
MP:0005332	abnormal amino acid level	0.00203	0.0103	0.197	0.00203	0.00683	3	11	524	21581	0.2727	0.0243	0.0057	0.0005	TFs	Cebpa, Klf15, Pparg
					0.0103	0.0966	3	19	524	21581	0.1579	0.0243	0.0057	0.0009	gluconeognesis	Pck1, Slc25a12, Slc25a13
MP:0009870	abnormal abdominal aorta morphology	0.00204	1	0.00204	0.00204	0.00683	1	11	4	21581	0.0909	0.0002	0.25	0.0005	TFs	Klf15
					1	1	0	19	4	21581	0	0.0002	0	0.0009	gluconeognesis
MP:0030775	abnormal calcaneal tendon morphology	0.00204	1	0.00204	0.00204	0.00683	1	11	4	21581	0.0909	0.0002	0.25	0.0005	TFs	Bmal1
					1	1	0	19	4	21581	0	0.0002	0	0.0009	gluconeognesis
MP:0031272	abnormal susceptibility to induced aneurysm formation	0.00204	1	0.00204	0.00204	0.00683	1	11	4	21581	0.0909	0.0002	0.25	0.0005	TFs	Klf15
					1	1	0	19	4	21581	0	0.0002	0	0.0009	gluconeognesis
MP:0031158	abnormal venous thrombosis	0.00204	1	0.00204	0.00204	0.00683	1	11	4	21581	0.0909	0.0002	0.25	0.0005	TFs	Bmal1
					1	1	0	19	4	21581	0	0.0002	0	0.0009	gluconeognesis
MP:0010812	absent type II pneumocytes	0.00204	1	0.00204	0.00204	0.00683	1	11	4	21581	0.0909	0.0002	0.25	0.0005	TFs	Cebpa
					1	1	0	19	4	21581	0	0.0002	0	0.0009	gluconeognesis
MP:0009128	decreased brown fat cell number	0.00204	0.00352	0.579	0.00204	0.00683	1	11	4	21581	0.0909	0.0002	0.25	0.0005	TFs	Pparg
					0.00352	0.0544	1	19	4	21581	0.0526	0.0002	0.25	0.0009	gluconeognesis	Pck1
MP:0012355	decreased prothrombin time	0.00204	1	0.00204	0.00204	0.00683	1	11	4	21581	0.0909	0.0002	0.25	0.0005	TFs	Bmal1
					1	1	0	19	4	21581	0	0.0002	0	0.0009	gluconeognesis
MP:0001603	failure of myelopoiesis	0.00204	1	0.00204	0.00204	0.00683	1	11	4	21581	0.0909	0.0002	0.25	0.0005	TFs	Cebpa
					1	1	0	19	4	21581	0	0.0002	0	0.0009	gluconeognesis
MP:0012329	increased circulating factor VIII level	0.00204	1	0.00204	0.00204	0.00683	1	11	4	21581	0.0909	0.0002	0.25	0.0005	TFs	Bmal1
					1	1	0	19	4	21581	0	0.0002	0	0.0009	gluconeognesis
MP:0012331	increased circulating fibrinogen level	0.00204	1	0.00204	0.00204	0.00683	1	11	4	21581	0.0909	0.0002	0.25	0.0005	TFs	Bmal1
					1	1	0	19	4	21581	0	0.0002	0	0.0009	gluconeognesis
MP:0013723	increased circulating tyrosine level	0.00204	1	0.00204	0.00204	0.00683	1	11	4	21581	0.0909	0.0002	0.25	0.0005	TFs	Cebpa
					1	1	0	19	4	21581	0	0.0002	0	0.0009	gluconeognesis
MP:0013373	increased sebum secretion	0.00204	1	0.00204	0.00204	0.00683	1	11	4	21581	0.0909	0.0002	0.25	0.0005	TFs	Bmal1
					1	1	0	19	4	21581	0	0.0002	0	0.0009	gluconeognesis
MP:0003361	abnormal circulating gonadotropin level	0.00209	1	0.00209	0.00209	0.00697	2	11	136	21581	0.1818	0.0063	0.0147	0.0005	TFs	Clock, Pparg
					1	1	0	19	136	21581	0	0.0063	0	0.0009	gluconeognesis
MP:0002314	abnormal respiratory mechanics	0.00209	1	0.00209	0.00209	0.00697	2	11	136	21581	0.1818	0.0063	0.0147	0.0005	TFs	Clock, Foxa2
					1	1	0	19	136	21581	0	0.0063	0	0.0009	gluconeognesis
MP:0003884	decreased macrophage cell number	0.00212	1	0.00212	0.00212	0.00706	2	11	137	21581	0.1818	0.0063	0.0146	0.0005	TFs	Cebpb, Pparg
					1	1	0	19	137	21581	0	0.0063	0	0.0009	gluconeognesis
MP:0001219	thick epidermis	0.00215	1	0.00215	0.00215	0.00714	2	11	138	21581	0.1818	0.0064	0.0145	0.0005	TFs	Cebpa, Cebpb
					1	1	0	19	138	21581	0	0.0064	0	0.0009	gluconeognesis
MP:0012440	abnormal neutrophil cell number	0.00218	0.08	0.0272	0.00218	0.00722	3	11	537	21581	0.2727	0.0249	0.0056	0.0005	TFs	Bmal1, Cebpa, Foxa2
					0.08	0.246	2	19	537	21581	0.1053	0.0249	0.0037	0.0009	gluconeognesis	G6pc3, Slc37a4
MP:0002743	glomerulonephritis	0.00221	1	0.00221	0.00221	0.0073	2	11	140	21581	0.1818	0.0065	0.0143	0.0005	TFs	Cebpb, Pparg
					1	1	0	19	140	21581	0	0.0065	0	0.0009	gluconeognesis
MP:0008713	abnormal cytokine level	0.00221	1	0.00221	0.00221	0.0073	3	11	540	21581	0.2727	0.025	0.0056	0.0005	TFs	Cebpb, Foxo1, Ncoa3
					1	1	0	19	540	21581	0	0.025	0	0.0009	gluconeognesis
MP:0004624	abnormal thoracic cage morphology	0.00221	1	0.00221	0.00221	0.0073	3	11	540	21581	0.2727	0.025	0.0056	0.0005	TFs	Bmal1, Cebpb, Clock
					1	1	0	19	540	21581	0	0.025	0	0.0009	gluconeognesis
MP:0001510	abnormal coat appearance	0.00224	1	0.00224	0.00224	0.00737	4	11	1193	21581	0.3636	0.0553	0.0034	0.0005	TFs	Bmal1, Ncoa3, Ppara, Pparg
					1	1	0	19	1193	21581	0	0.0553	0	0.0009	gluconeognesis
MP:0001545	abnormal hematopoietic system physiology	0.00227	0.102	0.0222	0.00227	0.00744	5	11	2068	21581	0.4545	0.0958	0.0024	0.0005	TFs	Bmal1, Cebpb, Foxo1, Ncoa3, Pparg
					0.102	0.261	4	19	2068	21581	0.2105	0.0958	0.0019	0.0009	gluconeognesis	G6pc2, G6pc3, Slc37a2, Slc37a4
MP:0001505	hunched posture	0.00231	0.119	0.0194	0.00231	0.00756	2	11	143	21581	0.1818	0.0066	0.014	0.0005	TFs	Foxa2, Foxo1
					0.119	0.279	1	19	143	21581	0.0526	0.0066	0.007	0.0009	gluconeognesis	Slc25a12
MP:0006382	abnormal lung epithelium morphology	0.00234	1	0.00234	0.00234	0.00763	2	11	144	21581	0.1818	0.0067	0.0139	0.0005	TFs	Cebpa, Foxa2
					1	1	0	19	144	21581	0	0.0067	0	0.0009	gluconeognesis
MP:0002843	decreased systemic arterial blood pressure	0.00234	1	0.00234	0.00234	0.00763	2	11	144	21581	0.1818	0.0067	0.0139	0.0005	TFs	Bmal1, Ppara
					1	1	0	19	144	21581	0	0.0067	0	0.0009	gluconeognesis
MP:0011396	abnormal sleep behavior	0.00237	1	0.00237	0.00237	0.00772	2	11	145	21581	0.1818	0.0067	0.0138	0.0005	TFs	Bmal1, Clock
					1	1	0	19	145	21581	0	0.0067	0	0.0009	gluconeognesis
MP:0002452	abnormal professional antigen presenting cell physiology	0.00239	0.667	0.00358	0.00239	0.00775	4	11	1214	21581	0.3636	0.0563	0.0033	0.0005	TFs	Bmal1, Cebpb, Ncoa3, Pparg
					0.667	0.698	1	19	1214	21581	0.0526	0.0563	0.0008	0.0009	gluconeognesis	Slc37a2
MP:0008835	abnormal intercellular signaling peptide or protein level	0.00239	1	0.00239	0.00239	0.00775	3	11	555	21581	0.2727	0.0257	0.0054	0.0005	TFs	Cebpb, Foxo1, Ncoa3
					1	1	0	19	555	21581	0	0.0257	0	0.0009	gluconeognesis
MP:0005065	abnormal neutrophil morphology	0.00239	0.0847	0.0283	0.00239	0.00775	3	11	555	21581	0.2727	0.0257	0.0054	0.0005	TFs	Bmal1, Cebpa, Foxa2
					0.0847	0.253	2	19	555	21581	0.1053	0.0257	0.0036	0.0009	gluconeognesis	G6pc3, Slc37a4
MP:0005289	increased oxygen consumption	0.0024	1	0.0024	0.0024	0.00777	2	11	146	21581	0.1818	0.0068	0.0137	0.0005	TFs	Foxa2, Ncoa3
					1	1	0	19	146	21581	0	0.0068	0	0.0009	gluconeognesis
MP:0008566	increased interferon-gamma secretion	0.00243	1	0.00243	0.00243	0.00786	2	11	147	21581	0.1818	0.0068	0.0136	0.0005	TFs	Foxo1, Pparg
					1	1	0	19	147	21581	0	0.0068	0	0.0009	gluconeognesis
MP:0002356	abnormal spleen red pulp morphology	0.00247	1	0.00247	0.00247	0.00793	2	11	148	21581	0.1818	0.0069	0.0135	0.0005	TFs	Cebpb, Ncoa3
					1	1	0	19	148	21581	0	0.0069	0	0.0009	gluconeognesis
MP:0008546	abnormal vesicle-mediated transport	0.00247	1	0.00247	0.00247	0.00793	2	11	148	21581	0.1818	0.0069	0.0135	0.0005	TFs	Cebpb, Pparg
					1	1	0	19	148	21581	0	0.0069	0	0.0009	gluconeognesis
MP:0006042	increased apoptosis	0.00248	1	0.00248	0.00248	0.00795	4	11	1226	21581	0.3636	0.0568	0.0033	0.0005	TFs	Cebpb, Foxa2, Nr1h4, Pparg
					1	1	0	19	1226	21581	0	0.0568	0	0.0009	gluconeognesis
MP:0012271	abnormal chordamesoderm morphology	0.00255	1	0.00255	0.00255	0.00811	1	11	5	21581	0.0909	0.0002	0.2	0.0005	TFs	Foxa2
					1	1	0	19	5	21581	0	0.0002	0	0.0009	gluconeognesis
MP:0010063	abnormal circulating creatine level	0.00255	1	0.00255	0.00255	0.00811	1	11	5	21581	0.0909	0.0002	0.2	0.0005	TFs	Pparg
					1	1	0	19	5	21581	0	0.0002	0	0.0009	gluconeognesis
MP:0004685	calcified intervertebral disk	0.00255	1	0.00255	0.00255	0.00811	1	11	5	21581	0.0909	0.0002	0.2	0.0005	TFs	Bmal1
					1	1	0	19	5	21581	0	0.0002	0	0.0009	gluconeognesis
MP:0009119	increased brown fat cell size	0.00255	1	0.00255	0.00255	0.00811	1	11	5	21581	0.0909	0.0002	0.2	0.0005	TFs	Pparg
					1	1	0	19	5	21581	0	0.0002	0	0.0009	gluconeognesis
MP:0004983	abnormal osteoclast cell number	0.0026	1	0.0026	0.0026	0.00826	2	11	152	21581	0.1818	0.007	0.0132	0.0005	TFs	Cebpb, Pparg
					1	1	0	19	152	21581	0	0.007	0	0.0009	gluconeognesis
MP:0020467	abnormal circadian behavior	0.00263	1	0.00263	0.00263	0.00832	2	11	153	21581	0.1818	0.0071	0.0131	0.0005	TFs	Bmal1, Clock
					1	1	0	19	153	21581	0	0.0071	0	0.0009	gluconeognesis
MP:0020997	abnormal subcutaneous adipose tissue amount	0.00263	1	0.00263	0.00263	0.00832	2	11	153	21581	0.1818	0.0071	0.0131	0.0005	TFs	Bmal1, Pparg
					1	1	0	19	153	21581	0	0.0071	0	0.0009	gluconeognesis
MP:0005348	increased T cell proliferation	0.00263	1	0.00263	0.00263	0.00832	2	11	153	21581	0.1818	0.0071	0.0131	0.0005	TFs	Foxo1, Ncoa3
					1	1	0	19	153	21581	0	0.0071	0	0.0009	gluconeognesis
MP:0012556	increased cell death	0.00265	1	0.00265	0.00265	0.00837	4	11	1249	21581	0.3636	0.0579	0.0032	0.0005	TFs	Cebpb, Foxa2, Nr1h4, Pparg
					1	1	0	19	1249	21581	0	0.0579	0	0.0009	gluconeognesis
MP:0003059	decreased insulin secretion	0.00267	1	0.00267	0.00267	0.00838	2	11	154	21581	0.1818	0.0071	0.013	0.0005	TFs	Bmal1, Clock
					1	1	0	19	154	21581	0	0.0071	0	0.0009	gluconeognesis
MP:0002088	abnormal embryonic growth/weight/body size	0.00267	0.303	0.00882	0.00267	0.00838	4	11	1251	21581	0.3636	0.058	0.0032	0.0005	TFs	Foxa2, Foxo1, Ncoa3, Pparg
					0.303	0.435	2	19	1251	21581	0.1053	0.058	0.0016	0.0009	gluconeognesis	Got2, Mdh2
MP:0008568	abnormal interleukin secretion	0.00271	0.404	0.00671	0.00271	0.0085	3	11	580	21581	0.2727	0.0269	0.0052	0.0005	TFs	Cebpb, Ncoa3, Pparg
					0.404	0.507	1	19	580	21581	0.0526	0.0269	0.0017	0.0009	gluconeognesis	Slc37a2
MP:0005595	abnormal vascular smooth muscle physiology	0.00274	1	0.00274	0.00274	0.00856	2	11	156	21581	0.1818	0.0072	0.0128	0.0005	TFs	Bmal1, Pparg
					1	1	0	19	156	21581	0	0.0072	0	0.0009	gluconeognesis
MP:0011156	abnormal hypodermis fat layer morphology	0.00277	1	0.00277	0.00277	0.00865	2	11	157	21581	0.1818	0.0073	0.0127	0.0005	TFs	Bmal1, Pparg
					1	1	0	19	157	21581	0	0.0073	0	0.0009	gluconeognesis
MP:0000367	abnormal coat/ hair morphology	0.00278	1	0.00278	0.00278	0.00867	4	11	1265	21581	0.3636	0.0586	0.0032	0.0005	TFs	Bmal1, Ncoa3, Ppara, Pparg
					1	1	0	19	1265	21581	0	0.0586	0	0.0009	gluconeognesis
MP:0002191	abnormal artery morphology	0.00279	1	0.00279	0.00279	0.00869	3	11	586	21581	0.2727	0.0272	0.0051	0.0005	TFs	Foxo1, Klf15, Pparg
					1	1	0	19	586	21581	0	0.0272	0	0.0009	gluconeognesis
MP:0001712	abnormal placenta development	0.00288	1	0.00288	0.00288	0.00893	2	11	160	21581	0.1818	0.0074	0.0125	0.0005	TFs	Foxa2, Pparg
					1	1	0	19	160	21581	0	0.0074	0	0.0009	gluconeognesis
MP:0002189	abnormal myocardial trabeculae morphology	0.00302	1	0.00302	0.00302	0.00921	2	11	164	21581	0.1818	0.0076	0.0122	0.0005	TFs	Foxo1, Pparg
					1	1	0	19	164	21581	0	0.0076	0	0.0009	gluconeognesis
MP:0005150	cachexia	0.00305	1	0.00305	0.00305	0.00921	2	11	165	21581	0.1818	0.0076	0.0121	0.0005	TFs	Ncoa3, Nr1h4
					1	1	0	19	165	21581	0	0.0076	0	0.0009	gluconeognesis
MP:0008991	abnormal bile canaliculus morphology	0.00305	1	0.00305	0.00305	0.00921	1	11	6	21581	0.0909	0.0003	0.1667	0.0005	TFs	Cebpa
					1	1	0	19	6	21581	0	0.0003	0	0.0009	gluconeognesis
MP:0013400	abnormal endometrial gland development	0.00305	1	0.00305	0.00305	0.00921	1	11	6	21581	0.0909	0.0003	0.1667	0.0005	TFs	Foxa2
					1	1	0	19	6	21581	0	0.0003	0	0.0009	gluconeognesis
MP:0001669	abnormal intestinal glucose absorption	0.00305	1	0.00305	0.00305	0.00921	1	11	6	21581	0.0909	0.0003	0.1667	0.0005	TFs	Clock
					1	1	0	19	6	21581	0	0.0003	0	0.0009	gluconeognesis
MP:0002347	abnormal lymph node T cell domain morphology	0.00305	1	0.00305	0.00305	0.00921	1	11	6	21581	0.0909	0.0003	0.1667	0.0005	TFs	Cebpb
					1	1	0	19	6	21581	0	0.0003	0	0.0009	gluconeognesis
MP:0011224	abnormal lymph node medullary cord morphology	0.00305	1	0.00305	0.00305	0.00921	1	11	6	21581	0.0909	0.0003	0.1667	0.0005	TFs	Cebpb
					1	1	0	19	6	21581	0	0.0003	0	0.0009	gluconeognesis
MP:0004080	abnormal nucleus accumbens morphology	0.00305	1	0.00305	0.00305	0.00921	1	11	6	21581	0.0909	0.0003	0.1667	0.0005	TFs	Clock
					1	1	0	19	6	21581	0	0.0003	0	0.0009	gluconeognesis
MP:0009627	abnormal submandibular lymph node morphology	0.00305	1	0.00305	0.00305	0.00921	1	11	6	21581	0.0909	0.0003	0.1667	0.0005	TFs	Cebpb
					1	1	0	19	6	21581	0	0.0003	0	0.0009	gluconeognesis
MP:0002844	aortic hypertrophy	0.00305	1	0.00305	0.00305	0.00921	1	11	6	21581	0.0909	0.0003	0.1667	0.0005	TFs	Klf15
					1	1	0	19	6	21581	0	0.0003	0	0.0009	gluconeognesis
MP:0003198	calcified tendon	0.00305	1	0.00305	0.00305	0.00921	1	11	6	21581	0.0909	0.0003	0.1667	0.0005	TFs	Bmal1
					1	1	0	19	6	21581	0	0.0003	0	0.0009	gluconeognesis
MP:0011579	decreased lipoprotein lipase activity	0.00305	1	0.00305	0.00305	0.00921	1	11	6	21581	0.0909	0.0003	0.1667	0.0005	TFs	Cebpb
					1	1	0	19	6	21581	0	0.0003	0	0.0009	gluconeognesis
MP:0009631	enlarged axillary lymph nodes	0.00305	1	0.00305	0.00305	0.00921	1	11	6	21581	0.0909	0.0003	0.1667	0.0005	TFs	Cebpb
					1	1	0	19	6	21581	0	0.0003	0	0.0009	gluconeognesis
MP:0002742	enlarged submandibular lymph nodes	0.00305	1	0.00305	0.00305	0.00921	1	11	6	21581	0.0909	0.0003	0.1667	0.0005	TFs	Cebpb
					1	1	0	19	6	21581	0	0.0003	0	0.0009	gluconeognesis
MP:0011018	pulmonary hyaline membrane formation	0.00305	1	0.00305	0.00305	0.00921	1	11	6	21581	0.0909	0.0003	0.1667	0.0005	TFs	Foxa2
					1	1	0	19	6	21581	0	0.0003	0	0.0009	gluconeognesis
MP:0010658	thoracic aorta aneurysm	0.00305	1	0.00305	0.00305	0.00921	1	11	6	21581	0.0909	0.0003	0.1667	0.0005	TFs	Klf15
					1	1	0	19	6	21581	0	0.0003	0	0.0009	gluconeognesis
MP:0005015	increased T cell number	0.00311	1	0.00311	0.00311	0.00938	3	11	609	21581	0.2727	0.0282	0.0049	0.0005	TFs	Clock, Foxo1, Ncoa3
					1	1	0	19	609	21581	0	0.0282	0	0.0009	gluconeognesis
MP:0010867	abnormal bone trabecula morphology	0.00313	1	0.00313	0.00313	0.00938	2	11	167	21581	0.1818	0.0077	0.012	0.0005	TFs	Cebpb, Pparg
					1	1	0	19	167	21581	0	0.0077	0	0.0009	gluconeognesis
MP:0005011	increased eosinophil cell number	0.00313	1	0.00313	0.00313	0.00938	2	11	167	21581	0.1818	0.0077	0.012	0.0005	TFs	Bmal1, Clock
					1	1	0	19	167	21581	0	0.0077	0	0.0009	gluconeognesis
MP:0001176	abnormal lung development	0.00316	1	0.00316	0.00316	0.00947	2	11	168	21581	0.1818	0.0078	0.0119	0.0005	TFs	Cebpa, Foxa2
					1	1	0	19	168	21581	0	0.0078	0	0.0009	gluconeognesis
MP:0000322	increased granulocyte number	0.00319	0.422	0.00755	0.00319	0.00953	3	11	614	21581	0.2727	0.0285	0.0049	0.0005	TFs	Bmal1, Clock, Foxa2
					0.422	0.519	1	19	614	21581	0.0526	0.0285	0.0016	0.0009	gluconeognesis	G6pc3
MP:0001260	increased body weight	0.0032	1	0.0032	0.0032	0.00954	3	11	615	21581	0.2727	0.0285	0.0049	0.0005	TFs	Clock, Ncoa3, Ppara
					1	1	0	19	615	21581	0	0.0285	0	0.0009	gluconeognesis
MP:0012323	increased total tissue mass	0.0032	1	0.0032	0.0032	0.00954	3	11	615	21581	0.2727	0.0285	0.0049	0.0005	TFs	Clock, Ncoa3, Ppara
					1	1	0	19	615	21581	0	0.0285	0	0.0009	gluconeognesis
MP:0008470	abnormal spleen B cell follicle morphology	0.00324	1	0.00324	0.00324	0.00963	2	11	170	21581	0.1818	0.0079	0.0118	0.0005	TFs	Cebpb, Ncoa3
					1	1	0	19	170	21581	0	0.0079	0	0.0009	gluconeognesis
MP:0003068	enlarged kidney	0.00333	0.164	0.0203	0.164	0.176	1	11	348	21581	0.0909	0.0161	0.0029	0.0005	TFs	Pparg
					0.00333	0.0528	3	19	348	21581	0.1579	0.0161	0.0086	0.0009	gluconeognesis	G6pc1, Pcx, Slc37a4
MP:0004794	increased anti-nuclear antigen antibody level	0.00339	1	0.00339	0.00339	0.0101	2	11	174	21581	0.1818	0.0081	0.0115	0.0005	TFs	Foxo1, Pparg
					1	1	0	19	174	21581	0	0.0081	0	0.0009	gluconeognesis
MP:0013760	abnormal T-helper cell morphology	0.00343	1	0.00343	0.00343	0.0102	2	11	175	21581	0.1818	0.0081	0.0114	0.0005	TFs	Clock, Pparg
					1	1	0	19	175	21581	0	0.0081	0	0.0009	gluconeognesis
MP:0001399	hyperactivity	0.00349	0.706	0.00494	0.00349	0.0103	4	11	1346	21581	0.3636	0.0624	0.003	0.0005	TFs	Clock, Foxa2, Foxo1, Pparg
					0.706	0.727	1	19	1346	21581	0.0526	0.0624	0.0007	0.0009	gluconeognesis	Slc25a12
MP:0010686	abnormal hair follicle matrix region morphology	0.00356	1	0.00356	0.00356	0.0104	1	11	7	21581	0.0909	0.0003	0.1429	0.0005	TFs	Bmal1
					1	1	0	19	7	21581	0	0.0003	0	0.0009	gluconeognesis
MP:0008988	abnormal liver perisinusoidal space morphology	0.00356	1	0.00356	0.00356	0.0104	1	11	7	21581	0.0909	0.0003	0.1429	0.0005	TFs	Nr1h4
					1	1	0	19	7	21581	0	0.0003	0	0.0009	gluconeognesis
MP:0012354	abnormal prothrombin time	0.00356	1	0.00356	0.00356	0.0104	1	11	7	21581	0.0909	0.0003	0.1429	0.0005	TFs	Bmal1
					1	1	0	19	7	21581	0	0.0003	0	0.0009	gluconeognesis
MP:0020857	corneal epithelium hyperplasia	0.00356	1	0.00356	0.00356	0.0104	1	11	7	21581	0.0909	0.0003	0.1429	0.0005	TFs	Bmal1
					1	1	0	19	7	21581	0	0.0003	0	0.0009	gluconeognesis
MP:0003653	decreased skin turgor	0.00356	1	0.00356	0.00356	0.0104	1	11	7	21581	0.0909	0.0003	0.1429	0.0005	TFs	Foxa2
					1	1	0	19	7	21581	0	0.0003	0	0.0009	gluconeognesis
MP:0030984	increased circulating osteocalcin level	0.00356	1	0.00356	0.00356	0.0104	1	11	7	21581	0.0909	0.0003	0.1429	0.0005	TFs	Bmal1
					1	1	0	19	7	21581	0	0.0003	0	0.0009	gluconeognesis
MP:0010061	increased creatine level	0.00356	1	0.00356	0.00356	0.0104	1	11	7	21581	0.0909	0.0003	0.1429	0.0005	TFs	Pparg
					1	1	0	19	7	21581	0	0.0003	0	0.0009	gluconeognesis
MP:0012492	pharyngeal arch artery hypoplasia	0.00356	1	0.00356	0.00356	0.0104	1	11	7	21581	0.0909	0.0003	0.1429	0.0005	TFs	Foxo1
					1	1	0	19	7	21581	0	0.0003	0	0.0009	gluconeognesis
MP:0000181	abnormal circulating LDL cholesterol level	0.00358	1	0.00358	0.00358	0.0104	2	11	179	21581	0.1818	0.0083	0.0112	0.0005	TFs	Bmal1, Cebpa
					1	1	0	19	179	21581	0	0.0083	0	0.0009	gluconeognesis
MP:0001523	impaired righting response	0.00362	1	0.00362	0.00362	0.0105	2	11	180	21581	0.1818	0.0083	0.0111	0.0005	TFs	Bmal1, Foxa2
					1	1	0	19	180	21581	0	0.0083	0	0.0009	gluconeognesis
MP:0013560	abnormal endocrine gland morphology	0.00373	0.713	0.00523	0.00373	0.0108	4	11	1371	21581	0.3636	0.0635	0.0029	0.0005	TFs	Bmal1, Clock, Foxa2, Pparg
					0.713	0.731	1	19	1371	21581	0.0526	0.0635	0.0007	0.0009	gluconeognesis	G6pc3
MP:0002082	postnatal lethality	0.00373	0.116	0.0321	0.00373	0.0108	4	11	1371	21581	0.3636	0.0635	0.0029	0.0005	TFs	Cebpa, Cebpb, Foxa2, Pparg
					0.116	0.278	3	19	1371	21581	0.1579	0.0635	0.0022	0.0009	gluconeognesis	Pck1, Slc25a12, Slc37a4
MP:0001392	abnormal locomotor behavior	0.00375	0.62	0.00604	0.00375	0.0108	5	11	2315	21581	0.4545	0.1073	0.0022	0.0005	TFs	Bmal1, Clock, Foxa2, Ncoa3, Pparg
					0.62	0.667	2	19	2315	21581	0.1053	0.1073	0.0009	0.0009	gluconeognesis	Slc25a12, Slc25a13
MP:0008595	abnormal circulating interleukin-6 level	0.00378	1	0.00378	0.00378	0.0109	2	11	184	21581	0.1818	0.0085	0.0109	0.0005	TFs	Cebpb, Ncoa3
					1	1	0	19	184	21581	0	0.0085	0	0.0009	gluconeognesis
MP:0001698	decreased embryo size	0.00379	1	0.00379	0.00379	0.0109	3	11	653	21581	0.2727	0.0303	0.0046	0.0005	TFs	Foxa2, Ncoa3, Pparg
					1	1	0	19	653	21581	0	0.0303	0	0.0009	gluconeognesis
MP:0012763	abnormal alpha-beta T cell number	0.00399	1	0.00399	0.00399	0.0114	3	11	665	21581	0.2727	0.0308	0.0045	0.0005	TFs	Clock, Foxo1, Ncoa3
					1	1	0	19	665	21581	0	0.0308	0	0.0009	gluconeognesis
MP:0003115	abnormal respiratory system development	0.00402	1	0.00402	0.00402	0.0114	2	11	190	21581	0.1818	0.0088	0.0105	0.0005	TFs	Cebpa, Foxa2
					1	1	0	19	190	21581	0	0.0088	0	0.0009	gluconeognesis
MP:0002490	abnormal immunoglobulin level	0.00404	1	0.00404	0.00404	0.0114	3	11	668	21581	0.2727	0.031	0.0045	0.0005	TFs	Bmal1, Cebpb, Pparg
					1	1	0	19	668	21581	0	0.031	0	0.0009	gluconeognesis
MP:0002066	abnormal motor capabilities/coordination/movement	0.00406	0.432	0.00939	0.00406	0.0114	7	11	4863	21581	0.6364	0.2253	0.0014	0.0005	TFs	Bmal1, Cebpa, Clock, Foxa2, Foxo1, Ncoa3, Pparg
					0.432	0.523	5	19	4863	21581	0.2632	0.2253	0.001	0.0009	gluconeognesis	Pck1, Pcx, Slc25a10, Slc25a12, Slc25a13
MP:0005463	abnormal CD4-positive, alpha-beta T cell physiology	0.00407	1	0.00407	0.00407	0.0114	2	11	191	21581	0.1818	0.0089	0.0105	0.0005	TFs	Cebpb, Foxo1
					1	1	0	19	191	21581	0	0.0089	0	0.0009	gluconeognesis
MP:0011939	increased food intake	0.00407	1	0.00407	0.00407	0.0114	2	11	191	21581	0.1818	0.0089	0.0105	0.0005	TFs	Foxa2, Nr1h4
					1	1	0	19	191	21581	0	0.0089	0	0.0009	gluconeognesis
MP:0010213	abnormal circulating fibrinogen level	0.00407	1	0.00407	0.00407	0.0114	1	11	8	21581	0.0909	0.0004	0.125	0.0005	TFs	Bmal1
					1	1	0	19	8	21581	0	0.0004	0	0.0009	gluconeognesis
MP:0013722	abnormal circulating tyrosine level	0.00407	1	0.00407	0.00407	0.0114	1	11	8	21581	0.0909	0.0004	0.125	0.0005	TFs	Cebpa
					1	1	0	19	8	21581	0	0.0004	0	0.0009	gluconeognesis
MP:0008244	abnormal peritoneal macrophage morphology	0.00407	1	0.00407	0.00407	0.0114	1	11	8	21581	0.0909	0.0004	0.125	0.0005	TFs	Pparg
					1	1	0	19	8	21581	0	0.0004	0	0.0009	gluconeognesis
MP:0009021	absent estrus	0.00407	1	0.00407	0.00407	0.0114	1	11	8	21581	0.0909	0.0004	0.125	0.0005	TFs	Foxa2
					1	1	0	19	8	21581	0	0.0004	0	0.0009	gluconeognesis
MP:0000263	absent organized vascular network	0.00407	1	0.00407	0.00407	0.0114	1	11	8	21581	0.0909	0.0004	0.125	0.0005	TFs	Foxo1
					1	1	0	19	8	21581	0	0.0004	0	0.0009	gluconeognesis
MP:0020474	advanced circadian behavior phase	0.00407	1	0.00407	0.00407	0.0114	1	11	8	21581	0.0909	0.0004	0.125	0.0005	TFs	Clock
					1	1	0	19	8	21581	0	0.0004	0	0.0009	gluconeognesis
MP:0003200	calcified joint	0.00407	1	0.00407	0.00407	0.0114	1	11	8	21581	0.0909	0.0004	0.125	0.0005	TFs	Bmal1
					1	1	0	19	8	21581	0	0.0004	0	0.0009	gluconeognesis
MP:0012008	delayed parturition	0.00407	1	0.00407	0.00407	0.0114	1	11	8	21581	0.0909	0.0004	0.125	0.0005	TFs	Bmal1
					1	1	0	19	8	21581	0	0.0004	0	0.0009	gluconeognesis
MP:0001264	increased body size	0.00411	1	0.00411	0.00411	0.0115	3	11	672	21581	0.2727	0.0311	0.0045	0.0005	TFs	Clock, Ncoa3, Ppara
					1	1	0	19	672	21581	0	0.0311	0	0.0009	gluconeognesis
MP:0003762	abnormal immune organ physiology	0.00415	1	0.00415	0.00415	0.0116	2	11	193	21581	0.1818	0.0089	0.0104	0.0005	TFs	Foxo1, Ncoa3
					1	1	0	19	193	21581	0	0.0089	0	0.0009	gluconeognesis
MP:0005153	abnormal B cell proliferation	0.00419	1	0.00419	0.00419	0.0117	2	11	194	21581	0.1818	0.009	0.0103	0.0005	TFs	Ncoa3, Pparg
					1	1	0	19	194	21581	0	0.009	0	0.0009	gluconeognesis
MP:0005425	increased macrophage cell number	0.00436	1	0.00436	0.00436	0.0122	2	11	198	21581	0.1818	0.0092	0.0101	0.0005	TFs	Foxa2, Klf15
					1	1	0	19	198	21581	0	0.0092	0	0.0009	gluconeognesis
MP:0003839	abnormal insulin clearance	0.00439	1	0.00439	1	1	0	11	5	21581	0	0.0002	0	0.0005	TFs
					0.00439	0.0615	1	19	5	21581	0.0526	0.0002	0.2	0.0009	gluconeognesis	Pcx
MP:0030585	enhanced behavioral response to amphetamine	0.00439	1	0.00439	1	1	0	11	5	21581	0	0.0002	0	0.0005	TFs
					0.00439	0.0615	1	19	5	21581	0.0526	0.0002	0.2	0.0009	gluconeognesis	Slc25a12
MP:0000454	abnormal jaw morphology	0.00439	1	0.00439	0.00439	0.0123	3	11	688	21581	0.2727	0.0319	0.0044	0.0005	TFs	Clock, Foxa2, Ncoa3
					1	1	0	19	688	21581	0	0.0319	0	0.0009	gluconeognesis
MP:0002862	abnormal righting response	0.00445	1	0.00445	0.00445	0.0123	2	11	200	21581	0.1818	0.0093	0.01	0.0005	TFs	Bmal1, Foxa2
					1	1	0	19	200	21581	0	0.0093	0	0.0009	gluconeognesis
MP:0002981	increased liver weight	0.00445	0.0132	0.338	0.00445	0.0123	2	11	200	21581	0.1818	0.0093	0.01	0.0005	TFs	Nr1h4, Pparg
					0.0132	0.105	2	19	200	21581	0.1053	0.0093	0.01	0.0009	gluconeognesis	G6pc1, Pck1
MP:0001860	liver inflammation	0.00445	1	0.00445	0.00445	0.0123	2	11	200	21581	0.1818	0.0093	0.01	0.0005	TFs	Cebpa, Nr1h4
					1	1	0	19	200	21581	0	0.0093	0	0.0009	gluconeognesis
MP:0020151	abnormal circulating non-HDL cholesterol level	0.00449	1	0.00449	0.00449	0.0123	2	11	201	21581	0.1818	0.0093	0.01	0.0005	TFs	Bmal1, Cebpa
					1	1	0	19	201	21581	0	0.0093	0	0.0009	gluconeognesis
MP:0010038	abnormal placenta physiology	0.00449	1	0.00449	0.00449	0.0123	2	11	201	21581	0.1818	0.0093	0.01	0.0005	TFs	Foxa2, Pparg
					1	1	0	19	201	21581	0	0.0093	0	0.0009	gluconeognesis
MP:0001406	abnormal gait	0.00458	0.465	0.00985	0.00458	0.0123	3	11	698	21581	0.2727	0.0323	0.0043	0.0005	TFs	Bmal1, Foxa2, Pparg
					0.465	0.549	1	19	698	21581	0.0526	0.0323	0.0014	0.0009	gluconeognesis	Slc25a12
MP:0012327	abnormal circulating factor VIII level	0.00458	1	0.00458	0.00458	0.0123	1	11	9	21581	0.0909	0.0004	0.1111	0.0005	TFs	Bmal1
					1	1	0	19	9	21581	0	0.0004	0	0.0009	gluconeognesis
MP:0008861	abnormal hair shedding	0.00458	1	0.00458	0.00458	0.0123	1	11	9	21581	0.0909	0.0004	0.1111	0.0005	TFs	Pparg
					1	1	0	19	9	21581	0	0.0004	0	0.0009	gluconeognesis
MP:0002311	abnormal inspiratory capacity	0.00458	1	0.00458	0.00458	0.0123	1	11	9	21581	0.0909	0.0004	0.1111	0.0005	TFs	Clock
					1	1	0	19	9	21581	0	0.0004	0	0.0009	gluconeognesis
MP:0030837	abnormal knee joint morphology	0.00458	1	0.00458	0.00458	0.0123	1	11	9	21581	0.0909	0.0004	0.1111	0.0005	TFs	Bmal1
					1	1	0	19	9	21581	0	0.0004	0	0.0009	gluconeognesis
MP:0002348	abnormal lymph node medulla morphology	0.00458	1	0.00458	0.00458	0.0123	1	11	9	21581	0.0909	0.0004	0.1111	0.0005	TFs	Cebpb
					1	1	0	19	9	21581	0	0.0004	0	0.0009	gluconeognesis
MP:0011442	abnormal renal sodium ion transport	0.00458	1	0.00458	0.00458	0.0123	1	11	9	21581	0.0909	0.0004	0.1111	0.0005	TFs	Pparg
					1	1	0	19	9	21581	0	0.0004	0	0.0009	gluconeognesis
MP:0003652	abnormal skin turgor	0.00458	1	0.00458	0.00458	0.0123	1	11	9	21581	0.0909	0.0004	0.1111	0.0005	TFs	Foxa2
					1	1	0	19	9	21581	0	0.0004	0	0.0009	gluconeognesis
MP:0006080	brain ischemia	0.00458	1	0.00458	0.00458	0.0123	1	11	9	21581	0.0909	0.0004	0.1111	0.0005	TFs	Pparg
					1	1	0	19	9	21581	0	0.0004	0	0.0009	gluconeognesis
MP:0005664	decreased circulating noradrenaline level	0.00458	1	0.00458	0.00458	0.0123	1	11	9	21581	0.0909	0.0004	0.1111	0.0005	TFs	Bmal1
					1	1	0	19	9	21581	0	0.0004	0	0.0009	gluconeognesis
MP:0009341	decreased splenocyte apoptosis	0.00458	1	0.00458	0.00458	0.0123	1	11	9	21581	0.0909	0.0004	0.1111	0.0005	TFs	Ncoa3
					1	1	0	19	9	21581	0	0.0004	0	0.0009	gluconeognesis
MP:0009623	enlarged inguinal lymph nodes	0.00458	1	0.00458	0.00458	0.0123	1	11	9	21581	0.0909	0.0004	0.1111	0.0005	TFs	Cebpb
					1	1	0	19	9	21581	0	0.0004	0	0.0009	gluconeognesis
MP:0003357	impaired granulosa cell differentiation	0.00458	1	0.00458	0.00458	0.0123	1	11	9	21581	0.0909	0.0004	0.1111	0.0005	TFs	Cebpb
					1	1	0	19	9	21581	0	0.0004	0	0.0009	gluconeognesis
MP:0011369	increased renal glomerulus apoptosis	0.00458	1	0.00458	0.00458	0.0123	1	11	9	21581	0.0909	0.0004	0.1111	0.0005	TFs	Pparg
					1	1	0	19	9	21581	0	0.0004	0	0.0009	gluconeognesis
MP:0031269	increased susceptibility to diet-induced hepatic steatosis	0.00458	1	0.00458	0.00458	0.0123	1	11	9	21581	0.0909	0.0004	0.1111	0.0005	TFs	Bmal1
					1	1	0	19	9	21581	0	0.0004	0	0.0009	gluconeognesis
MP:0009015	short proestrus	0.00458	1	0.00458	0.00458	0.0123	1	11	9	21581	0.0909	0.0004	0.1111	0.0005	TFs	Clock
					1	1	0	19	9	21581	0	0.0004	0	0.0009	gluconeognesis
MP:0001943	abnormal respiration	0.0046	1	0.0046	0.0046	0.0124	3	11	699	21581	0.2727	0.0324	0.0043	0.0005	TFs	Cebpa, Clock, Foxa2
					1	1	0	19	699	21581	0	0.0324	0	0.0009	gluconeognesis
MP:0003959	abnormal lean body mass	0.00465	0.467	0.00997	0.00465	0.0125	3	11	702	21581	0.2727	0.0325	0.0043	0.0005	TFs	Foxa2, Klf15, Pparg
					0.467	0.549	1	19	702	21581	0.0526	0.0325	0.0014	0.0009	gluconeognesis	Pcx
MP:0004196	abnormal prenatal growth/weight/body size	0.00474	0.373	0.0127	0.00474	0.0127	4	11	1465	21581	0.3636	0.0679	0.0027	0.0005	TFs	Foxa2, Foxo1, Ncoa3, Pparg
					0.373	0.482	2	19	1465	21581	0.1053	0.0679	0.0014	0.0009	gluconeognesis	Got2, Mdh2
MP:0003795	abnormal bone structure	0.00475	0.373	0.0127	0.00475	0.0127	4	11	1466	21581	0.3636	0.0679	0.0027	0.0005	TFs	Bmal1, Cebpb, Nr1h4, Pparg
					0.373	0.482	2	19	1466	21581	0.1053	0.0679	0.0014	0.0009	gluconeognesis	Pcx, Slc37a4
MP:0002980	abnormal postural reflex	0.0048	1	0.0048	0.0048	0.0128	2	11	208	21581	0.1818	0.0096	0.0096	0.0005	TFs	Bmal1, Foxa2
					1	1	0	19	208	21581	0	0.0096	0	0.0009	gluconeognesis
MP:0004982	abnormal osteoclast morphology	0.00485	1	0.00485	0.00485	0.0129	2	11	209	21581	0.1818	0.0097	0.0096	0.0005	TFs	Cebpb, Pparg
					1	1	0	19	209	21581	0	0.0097	0	0.0009	gluconeognesis
MP:0002419	abnormal innate immunity	0.00488	0.0235	0.207	0.00488	0.013	3	11	714	21581	0.2727	0.0331	0.0042	0.0005	TFs	Bmal1, Cebpb, Pparg
					0.0235	0.122	3	19	714	21581	0.1579	0.0331	0.0042	0.0009	gluconeognesis	G6pc3, Slc37a2, Slc37a4
MP:0008217	abnormal B cell activation	0.00503	1	0.00503	0.00503	0.0133	2	11	213	21581	0.1818	0.0099	0.0094	0.0005	TFs	Ncoa3, Pparg
					1	1	0	19	213	21581	0	0.0099	0	0.0009	gluconeognesis
MP:0001800	abnormal humoral immune response	0.00507	1	0.00507	0.00507	0.0133	3	11	724	21581	0.2727	0.0335	0.0041	0.0005	TFs	Bmal1, Cebpb, Pparg
					1	1	0	19	724	21581	0	0.0335	0	0.0009	gluconeognesis
MP:0001240	abnormal epidermis stratum corneum morphology	0.00507	1	0.00507	0.00507	0.0133	2	11	214	21581	0.1818	0.0099	0.0093	0.0005	TFs	Ppara, Pparg
					1	1	0	19	214	21581	0	0.0099	0	0.0009	gluconeognesis
MP:0001599	abnormal blood volume	0.00509	1	0.00509	0.00509	0.0133	1	11	10	21581	0.0909	0.0005	0.1	0.0005	TFs	Pparg
					1	1	0	19	10	21581	0	0.0005	0	0.0009	gluconeognesis
MP:0009126	abnormal brown fat cell number	0.00509	0.00877	0.58	0.00509	0.0133	1	11	10	21581	0.0909	0.0005	0.1	0.0005	TFs	Pparg
					0.00877	0.0889	1	19	10	21581	0.0526	0.0005	0.1	0.0009	gluconeognesis	Pck1
MP:0011577	abnormal lipoprotein lipase activity	0.00509	1	0.00509	0.00509	0.0133	1	11	10	21581	0.0909	0.0005	0.1	0.0005	TFs	Cebpb
					1	1	0	19	10	21581	0	0.0005	0	0.0009	gluconeognesis
MP:0001140	abnormal vagina epithelium morphology	0.00509	1	0.00509	0.00509	0.0133	1	11	10	21581	0.0909	0.0005	0.1	0.0005	TFs	Ncoa3
					1	1	0	19	10	21581	0	0.0005	0	0.0009	gluconeognesis
MP:0003199	calcified muscle	0.00509	1	0.00509	0.00509	0.0133	1	11	10	21581	0.0909	0.0005	0.1	0.0005	TFs	Cebpb
					1	1	0	19	10	21581	0	0.0005	0	0.0009	gluconeognesis
MP:0008618	decreased circulating interleukin-12 level	0.00509	1	0.00509	0.00509	0.0133	1	11	10	21581	0.0909	0.0005	0.1	0.0005	TFs	Cebpb
					1	1	0	19	10	21581	0	0.0005	0	0.0009	gluconeognesis
MP:0009096	decreased endometrial gland number	0.00509	1	0.00509	0.00509	0.0133	1	11	10	21581	0.0909	0.0005	0.1	0.0005	TFs	Foxa2
					1	1	0	19	10	21581	0	0.0005	0	0.0009	gluconeognesis
MP:0009328	delayed heart looping	0.00509	1	0.00509	0.00509	0.0133	1	11	10	21581	0.0909	0.0005	0.1	0.0005	TFs	Foxo1
					1	1	0	19	10	21581	0	0.0005	0	0.0009	gluconeognesis
MP:0010861	increased respiratory mucosa goblet cell number	0.00509	1	0.00509	0.00509	0.0133	1	11	10	21581	0.0909	0.0005	0.1	0.0005	TFs	Foxa2
					1	1	0	19	10	21581	0	0.0005	0	0.0009	gluconeognesis
MP:0031265	increased susceptibility to hepatic steatosis	0.00509	1	0.00509	0.00509	0.0133	1	11	10	21581	0.0909	0.0005	0.1	0.0005	TFs	Bmal1
					1	1	0	19	10	21581	0	0.0005	0	0.0009	gluconeognesis
MP:0009598	thin epidermis stratum granulosum	0.00509	1	0.00509	0.00509	0.0133	1	11	10	21581	0.0909	0.0005	0.1	0.0005	TFs	Ppara
					1	1	0	19	10	21581	0	0.0005	0	0.0009	gluconeognesis
MP:0010874	abnormal bone volume	0.00512	1	0.00512	0.00512	0.0133	2	11	215	21581	0.1818	0.01	0.0093	0.0005	TFs	Cebpb, Pparg
					1	1	0	19	215	21581	0	0.01	0	0.0009	gluconeognesis
MP:0002998	abnormal bone remodeling	0.00521	1	0.00521	0.00521	0.0135	2	11	217	21581	0.1818	0.0101	0.0092	0.0005	TFs	Bmal1, Cebpb
					1	1	0	19	217	21581	0	0.0101	0	0.0009	gluconeognesis
MP:0005116	abnormal circulating pituitary hormone level	0.00521	1	0.00521	0.00521	0.0135	2	11	217	21581	0.1818	0.0101	0.0092	0.0005	TFs	Clock, Pparg
					1	1	0	19	217	21581	0	0.0101	0	0.0009	gluconeognesis
MP:0002707	abnormal kidney weight	0.00521	0.0154	0.339	0.00521	0.0135	2	11	217	21581	0.1818	0.0101	0.0092	0.0005	TFs	Bmal1, Pparg
					0.0154	0.109	2	19	217	21581	0.1053	0.0101	0.0092	0.0009	gluconeognesis	G6pc1, Pcx
MP:0000603	pale liver	0.00525	0.0614	0.0855	0.0614	0.077	1	11	124	21581	0.0909	0.0057	0.0081	0.0005	TFs	Pparg
					0.00525	0.0674	2	19	124	21581	0.1053	0.0057	0.0161	0.0009	gluconeognesis	G6pc1, Pck1
MP:0006013	absent endolymphatic sac	0.00527	1	0.00527	1	1	0	11	6	21581	0	0.0003	0	0.0005	TFs
					0.00527	0.0674	1	19	6	21581	0.0526	0.0003	0.1667	0.0009	gluconeognesis	Slc25a13
MP:0005046	absent spleen white pulp	0.00527	1	0.00527	1	1	0	11	6	21581	0	0.0003	0	0.0005	TFs
					0.00527	0.0674	1	19	6	21581	0.0526	0.0003	0.1667	0.0009	gluconeognesis	Slc37a4
MP:0030635	increased taurine level	0.00527	1	0.00527	1	1	0	11	6	21581	0	0.0003	0	0.0005	TFs
					0.00527	0.0674	1	19	6	21581	0.0526	0.0003	0.1667	0.0009	gluconeognesis	Slc25a12
MP:0001688	abnormal somite development	0.00531	1	0.00531	0.00531	0.0137	2	11	219	21581	0.1818	0.0101	0.0091	0.0005	TFs	Foxa2, Foxo1
					1	1	0	19	219	21581	0	0.0101	0	0.0009	gluconeognesis
MP:0011098	embryonic lethality during organogenesis, complete penetrance	0.00533	0.483	0.011	0.00533	0.0138	3	11	737	21581	0.2727	0.0342	0.0041	0.0005	TFs	Foxa2, Foxo1, Pparg
					0.483	0.561	1	19	737	21581	0.0526	0.0342	0.0014	0.0009	gluconeognesis	Got2
MP:0009871	abnormal aorta tunica adventitia morphology	0.00559	1	0.00559	0.00559	0.0142	1	11	11	21581	0.0909	0.0005	0.0909	0.0005	TFs	Klf15
					1	1	0	19	11	21581	0	0.0005	0	0.0009	gluconeognesis
MP:0006432	abnormal costal cartilage morphology	0.00559	1	0.00559	0.00559	0.0142	1	11	11	21581	0.0909	0.0005	0.0909	0.0005	TFs	Bmal1
					1	1	0	19	11	21581	0	0.0005	0	0.0009	gluconeognesis
MP:0010060	abnormal creatine level	0.00559	1	0.00559	0.00559	0.0142	1	11	11	21581	0.0909	0.0005	0.0909	0.0005	TFs	Pparg
					1	1	0	19	11	21581	0	0.0005	0	0.0009	gluconeognesis
MP:0009869	abnormal descending aorta morphology	0.00559	1	0.00559	0.00559	0.0142	1	11	11	21581	0.0909	0.0005	0.0909	0.0005	TFs	Klf15
					1	1	0	19	11	21581	0	0.0005	0	0.0009	gluconeognesis
MP:0004244	abnormal miscarriage rate	0.00559	1	0.00559	0.00559	0.0142	1	11	11	21581	0.0909	0.0005	0.0909	0.0005	TFs	Foxa2
					1	1	0	19	11	21581	0	0.0005	0	0.0009	gluconeognesis
MP:0005661	decreased circulating adrenaline level	0.00559	1	0.00559	0.00559	0.0142	1	11	11	21581	0.0909	0.0005	0.0909	0.0005	TFs	Bmal1
					1	1	0	19	11	21581	0	0.0005	0	0.0009	gluconeognesis
MP:0011582	decreased triglyceride lipase activity	0.00559	1	0.00559	0.00559	0.0142	1	11	11	21581	0.0909	0.0005	0.0909	0.0005	TFs	Cebpb
					1	1	0	19	11	21581	0	0.0005	0	0.0009	gluconeognesis
MP:0011733	fused somites	0.00559	1	0.00559	0.00559	0.0142	1	11	11	21581	0.0909	0.0005	0.0909	0.0005	TFs	Foxa2
					1	1	0	19	11	21581	0	0.0005	0	0.0009	gluconeognesis
MP:0003356	impaired luteinization	0.00559	1	0.00559	0.00559	0.0142	1	11	11	21581	0.0909	0.0005	0.0909	0.0005	TFs	Cebpb
					1	1	0	19	11	21581	0	0.0005	0	0.0009	gluconeognesis
MP:0031434	increased miscarriage rate	0.00559	1	0.00559	0.00559	0.0142	1	11	11	21581	0.0909	0.0005	0.0909	0.0005	TFs	Foxa2
					1	1	0	19	11	21581	0	0.0005	0	0.0009	gluconeognesis
MP:0005489	vascular smooth muscle hyperplasia	0.00559	1	0.00559	0.00559	0.0142	1	11	11	21581	0.0909	0.0005	0.0909	0.0005	TFs	Bmal1
					1	1	0	19	11	21581	0	0.0005	0	0.0009	gluconeognesis
MP:0003705	abnormal hypodermis morphology	0.00559	1	0.00559	0.00559	0.0142	2	11	225	21581	0.1818	0.0104	0.0089	0.0005	TFs	Bmal1, Pparg
					1	1	0	19	225	21581	0	0.0104	0	0.0009	gluconeognesis
MP:0005288	abnormal oxygen consumption	0.00564	1	0.00564	0.00564	0.0143	2	11	226	21581	0.1818	0.0105	0.0088	0.0005	TFs	Foxa2, Ncoa3
					1	1	0	19	226	21581	0	0.0105	0	0.0009	gluconeognesis
MP:0003725	increased autoantibody level	0.00579	1	0.00579	0.00579	0.0146	2	11	229	21581	0.1818	0.0106	0.0087	0.0005	TFs	Foxo1, Pparg
					1	1	0	19	229	21581	0	0.0106	0	0.0009	gluconeognesis
MP:0002602	abnormal eosinophil cell number	0.00584	1	0.00584	0.00584	0.0147	2	11	230	21581	0.1818	0.0107	0.0087	0.0005	TFs	Bmal1, Clock
					1	1	0	19	230	21581	0	0.0107	0	0.0009	gluconeognesis
MP:0002444	abnormal T cell physiology	0.00585	0.495	0.0118	0.00585	0.0147	3	11	762	21581	0.2727	0.0353	0.0039	0.0005	TFs	Cebpb, Foxo1, Ncoa3
					0.495	0.571	1	19	762	21581	0.0526	0.0353	0.0013	0.0009	gluconeognesis	G6pc2
MP:0008078	increased CD8-positive, alpha-beta T cell number	0.00589	1	0.00589	0.00589	0.0148	2	11	231	21581	0.1818	0.0107	0.0087	0.0005	TFs	Foxo1, Ncoa3
					1	1	0	19	231	21581	0	0.0107	0	0.0009	gluconeognesis
MP:0005274	abnormal viscerocranium morphology	0.00589	1	0.00589	0.00589	0.0148	3	11	764	21581	0.2727	0.0354	0.0039	0.0005	TFs	Clock, Foxa2, Ncoa3
					1	1	0	19	764	21581	0	0.0354	0	0.0009	gluconeognesis
MP:0004939	abnormal B cell morphology	0.00591	1	0.00591	0.00591	0.0148	3	11	765	21581	0.2727	0.0354	0.0039	0.0005	TFs	Bmal1, Cebpb, Ncoa3
					1	1	0	19	765	21581	0	0.0354	0	0.0009	gluconeognesis
MP:0005023	abnormal wound healing	0.00599	1	0.00599	0.00599	0.015	2	11	233	21581	0.1818	0.0108	0.0086	0.0005	TFs	Bmal1, Ppara
					1	1	0	19	233	21581	0	0.0108	0	0.0009	gluconeognesis
MP:0008489	slow postnatal weight gain	0.00604	1	0.00604	0.00604	0.015	2	11	234	21581	0.1818	0.0108	0.0085	0.0005	TFs	Cebpa, Pparg
					1	1	0	19	234	21581	0	0.0108	0	0.0009	gluconeognesis
MP:0005061	abnormal eosinophil morphology	0.00609	1	0.00609	0.00609	0.015	2	11	235	21581	0.1818	0.0109	0.0085	0.0005	TFs	Bmal1, Clock
					1	1	0	19	235	21581	0	0.0109	0	0.0009	gluconeognesis
MP:0005419	decreased circulating serum albumin level	0.00609	1	0.00609	0.00609	0.015	2	11	235	21581	0.1818	0.0109	0.0085	0.0005	TFs	Cebpa, Clock
					1	1	0	19	235	21581	0	0.0109	0	0.0009	gluconeognesis
MP:0004781	abnormal surfactant composition	0.0061	1	0.0061	0.0061	0.015	1	11	12	21581	0.0909	0.0006	0.0833	0.0005	TFs	Foxa2
					1	1	0	19	12	21581	0	0.0006	0	0.0009	gluconeognesis
MP:0006345	absent second pharyngeal arch	0.0061	1	0.0061	0.0061	0.015	1	11	12	21581	0.0909	0.0006	0.0833	0.0005	TFs	Foxo1
					1	1	0	19	12	21581	0	0.0006	0	0.0009	gluconeognesis
MP:0009137	decreased brown fat lipid droplet number	0.0061	1	0.0061	0.0061	0.015	1	11	12	21581	0.0909	0.0006	0.0833	0.0005	TFs	Pparg
					1	1	0	19	12	21581	0	0.0006	0	0.0009	gluconeognesis
MP:0013404	decreased circulating lactate level	0.0061	1	0.0061	0.0061	0.015	1	11	12	21581	0.0909	0.0006	0.0833	0.0005	TFs	Klf15
					1	1	0	19	12	21581	0	0.0006	0	0.0009	gluconeognesis
MP:0002715	decreased glycogen catabolism rate	0.0061	1	0.0061	0.0061	0.015	1	11	12	21581	0.0909	0.0006	0.0833	0.0005	TFs	Cebpb
					1	1	0	19	12	21581	0	0.0006	0	0.0009	gluconeognesis
MP:0009605	decreased keratohyalin granule number	0.0061	1	0.0061	0.0061	0.015	1	11	12	21581	0.0909	0.0006	0.0833	0.0005	TFs	Ppara
					1	1	0	19	12	21581	0	0.0006	0	0.0009	gluconeognesis
MP:0010811	decreased type II pneumocyte number	0.0061	1	0.0061	0.0061	0.015	1	11	12	21581	0.0909	0.0006	0.0833	0.0005	TFs	Cebpa
					1	1	0	19	12	21581	0	0.0006	0	0.0009	gluconeognesis
MP:0005639	hemosiderosis	0.0061	1	0.0061	0.0061	0.015	1	11	12	21581	0.0909	0.0006	0.0833	0.0005	TFs	Cebpb
					1	1	0	19	12	21581	0	0.0006	0	0.0009	gluconeognesis
MP:0011044	increased lung elastance	0.0061	1	0.0061	0.0061	0.015	1	11	12	21581	0.0909	0.0006	0.0833	0.0005	TFs	Clock
					1	1	0	19	12	21581	0	0.0006	0	0.0009	gluconeognesis
MP:0012359	increased partial thromboplastin time	0.0061	1	0.0061	0.0061	0.015	1	11	12	21581	0.0909	0.0006	0.0833	0.0005	TFs	Bmal1
					1	1	0	19	12	21581	0	0.0006	0	0.0009	gluconeognesis
MP:0000649	sebaceous gland atrophy	0.0061	1	0.0061	0.0061	0.015	1	11	12	21581	0.0909	0.0006	0.0833	0.0005	TFs	Pparg
					1	1	0	19	12	21581	0	0.0006	0	0.0009	gluconeognesis
MP:0001400	hyperresponsive	0.00615	1	0.00615	1	1	0	11	7	21581	0	0.0003	0	0.0005	TFs
					0.00615	0.0753	1	19	7	21581	0.0526	0.0003	0.1429	0.0009	gluconeognesis	Slc25a12
MP:0000523	cortical renal glomerulopathies	0.00624	1	0.00624	0.00624	0.0153	2	11	238	21581	0.1818	0.011	0.0084	0.0005	TFs	Cebpb, Pparg
					1	1	0	19	238	21581	0	0.011	0	0.0009	gluconeognesis
MP:0010221	abnormal T-helper 17 cell differentiation	0.00661	1	0.00661	0.00661	0.0159	1	11	13	21581	0.0909	0.0006	0.0769	0.0005	TFs	Pparg
					1	1	0	19	13	21581	0	0.0006	0	0.0009	gluconeognesis
MP:0012685	abnormal primitive streak elongation	0.00661	1	0.00661	0.00661	0.0159	1	11	13	21581	0.0909	0.0006	0.0769	0.0005	TFs	Foxa2
					1	1	0	19	13	21581	0	0.0006	0	0.0009	gluconeognesis
MP:0004103	abnormal ventral striatum morphology	0.00661	1	0.00661	0.00661	0.0159	1	11	13	21581	0.0909	0.0006	0.0769	0.0005	TFs	Clock
					1	1	0	19	13	21581	0	0.0006	0	0.0009	gluconeognesis
MP:0013771	decreased effector memory T-helper cell number	0.00661	1	0.00661	0.00661	0.0159	1	11	13	21581	0.0909	0.0006	0.0769	0.0005	TFs	Clock
					1	1	0	19	13	21581	0	0.0006	0	0.0009	gluconeognesis
MP:0008838	decreased transforming growth factor beta level	0.00661	1	0.00661	0.00661	0.0159	1	11	13	21581	0.0909	0.0006	0.0769	0.0005	TFs	Cebpb
					1	1	0	19	13	21581	0	0.0006	0	0.0009	gluconeognesis
MP:0009294	increased interscapular fat pad weight	0.00661	1	0.00661	0.00661	0.0159	1	11	13	21581	0.0909	0.0006	0.0769	0.0005	TFs	Pparg
					1	1	0	19	13	21581	0	0.0006	0	0.0009	gluconeognesis
MP:0002893	ketoaciduria	0.00661	1	0.00661	0.00661	0.0159	1	11	13	21581	0.0909	0.0006	0.0769	0.0005	TFs	Klf15
					1	1	0	19	13	21581	0	0.0006	0	0.0009	gluconeognesis
MP:0003846	matted coat	0.00661	1	0.00661	0.00661	0.0159	1	11	13	21581	0.0909	0.0006	0.0769	0.0005	TFs	Pparg
					1	1	0	19	13	21581	0	0.0006	0	0.0009	gluconeognesis
MP:0003415	priapism	0.00661	1	0.00661	0.00661	0.0159	1	11	13	21581	0.0909	0.0006	0.0769	0.0005	TFs	Bmal1
					1	1	0	19	13	21581	0	0.0006	0	0.0009	gluconeognesis
MP:0004622	sacral vertebral fusion	0.00661	1	0.00661	0.00661	0.0159	1	11	13	21581	0.0909	0.0006	0.0769	0.0005	TFs	Bmal1
					1	1	0	19	13	21581	0	0.0006	0	0.0009	gluconeognesis
MP:0000186	decreased circulating HDL cholesterol level	0.00665	1	0.00665	0.00665	0.016	2	11	246	21581	0.1818	0.0114	0.0081	0.0005	TFs	Bmal1, Ncoa3
					1	1	0	19	246	21581	0	0.0114	0	0.0009	gluconeognesis
MP:0001663	abnormal digestive system physiology	0.00665	1	0.00665	0.00665	0.016	3	11	798	21581	0.2727	0.037	0.0038	0.0005	TFs	Clock, Foxo1, Ncoa3
					1	1	0	19	798	21581	0	0.037	0	0.0009	gluconeognesis
MP:0005165	increased susceptibility to injury	0.0067	1	0.0067	0.0067	0.0161	2	11	247	21581	0.1818	0.0114	0.0081	0.0005	TFs	Foxa2, Klf15
					1	1	0	19	247	21581	0	0.0114	0	0.0009	gluconeognesis
MP:0001859	kidney inflammation	0.0067	1	0.0067	0.0067	0.0161	2	11	247	21581	0.1818	0.0114	0.0081	0.0005	TFs	Cebpb, Pparg
					1	1	0	19	247	21581	0	0.0114	0	0.0009	gluconeognesis
MP:0003917	increased kidney weight	0.00683	0.0701	0.0975	0.0701	0.0849	1	11	142	21581	0.0909	0.0066	0.007	0.0005	TFs	Pparg
					0.00683	0.0803	2	19	142	21581	0.1053	0.0066	0.0141	0.0009	gluconeognesis	G6pc1, Pcx
MP:0011100	preweaning lethality, complete penetrance	0.00698	0.285	0.0245	0.285	0.292	2	11	2069	21581	0.1818	0.0959	0.001	0.0005	TFs	Foxo1, Pparg
					0.00698	0.0805	6	19	2069	21581	0.3158	0.0959	0.0029	0.0009	gluconeognesis	Got1, Got2, Mdh1, Mdh2, Pcx, Slc25a12
MP:0004772	abnormal bile secretion	0.00711	1	0.00711	0.00711	0.0169	1	11	14	21581	0.0909	0.0006	0.0714	0.0005	TFs	Nr1h4
					1	1	0	19	14	21581	0	0.0006	0	0.0009	gluconeognesis
MP:0009134	abnormal brown fat lipid droplet number	0.00711	1	0.00711	0.00711	0.0169	1	11	14	21581	0.0909	0.0006	0.0714	0.0005	TFs	Pparg
					1	1	0	19	14	21581	0	0.0006	0	0.0009	gluconeognesis
MP:0000239	absent common myeloid progenitor cells	0.00711	1	0.00711	0.00711	0.0169	1	11	14	21581	0.0909	0.0006	0.0714	0.0005	TFs	Cebpa
					1	1	0	19	14	21581	0	0.0006	0	0.0009	gluconeognesis
MP:0006278	aortic aneurysm	0.00711	1	0.00711	0.00711	0.0169	1	11	14	21581	0.0909	0.0006	0.0714	0.0005	TFs	Klf15
					1	1	0	19	14	21581	0	0.0006	0	0.0009	gluconeognesis
MP:0010993	decreased surfactant secretion	0.00711	1	0.00711	0.00711	0.0169	1	11	14	21581	0.0909	0.0006	0.0714	0.0005	TFs	Foxa2
					1	1	0	19	14	21581	0	0.0006	0	0.0009	gluconeognesis
MP:0020475	delayed circadian behavior phase	0.00711	1	0.00711	0.00711	0.0169	1	11	14	21581	0.0909	0.0006	0.0714	0.0005	TFs	Bmal1
					1	1	0	19	14	21581	0	0.0006	0	0.0009	gluconeognesis
MP:0009436	fragmentation of sleep/wake states	0.00711	1	0.00711	0.00711	0.0169	1	11	14	21581	0.0909	0.0006	0.0714	0.0005	TFs	Bmal1
					1	1	0	19	14	21581	0	0.0006	0	0.0009	gluconeognesis
MP:0011174	lipodystrophy	0.00711	0.0123	0.58	0.00711	0.0169	1	11	14	21581	0.0909	0.0006	0.0714	0.0005	TFs	Pparg
					0.0123	0.104	1	19	14	21581	0.0526	0.0006	0.0714	0.0009	gluconeognesis	Pck1
MP:0011762	renal/urinary system inflammation	0.00713	1	0.00713	0.00713	0.0169	2	11	255	21581	0.1818	0.0118	0.0078	0.0005	TFs	Cebpb, Pparg
					1	1	0	19	255	21581	0	0.0118	0	0.0009	gluconeognesis
MP:0006043	decreased apoptosis	0.00724	1	0.00724	0.00724	0.0171	2	11	257	21581	0.1818	0.0119	0.0078	0.0005	TFs	Foxo1, Ncoa3
					1	1	0	19	257	21581	0	0.0119	0	0.0009	gluconeognesis
MP:0003965	abnormal pituitary hormone level	0.00729	1	0.00729	0.00729	0.0172	2	11	258	21581	0.1818	0.012	0.0078	0.0005	TFs	Clock, Pparg
					1	1	0	19	258	21581	0	0.012	0	0.0009	gluconeognesis
MP:0002447	abnormal erythrocyte morphology	0.00737	1	0.00737	0.00737	0.0174	4	11	1657	21581	0.3636	0.0768	0.0024	0.0005	TFs	Cebpa, Clock, Foxo1, Pparg
					1	1	0	19	1657	21581	0	0.0768	0	0.0009	gluconeognesis
MP:0001175	abnormal lung morphology	0.00744	1	0.00744	0.00744	0.0174	3	11	831	21581	0.2727	0.0385	0.0036	0.0005	TFs	Bmal1, Cebpa, Foxa2
					1	1	0	19	831	21581	0	0.0385	0	0.0009	gluconeognesis
MP:0001533	abnormal skeleton physiology	0.00744	1	0.00744	0.00744	0.0174	3	11	831	21581	0.2727	0.0385	0.0036	0.0005	TFs	Bmal1, Cebpb, Pparg
					1	1	0	19	831	21581	0	0.0385	0	0.0009	gluconeognesis
MP:0012555	decreased cell death	0.00746	1	0.00746	0.00746	0.0174	2	11	261	21581	0.1818	0.0121	0.0077	0.0005	TFs	Foxo1, Ncoa3
					1	1	0	19	261	21581	0	0.0121	0	0.0009	gluconeognesis
MP:0001954	respiratory distress	0.00746	1	0.00746	0.00746	0.0174	2	11	261	21581	0.1818	0.0121	0.0077	0.0005	TFs	Cebpa, Foxa2
					1	1	0	19	261	21581	0	0.0121	0	0.0009	gluconeognesis
MP:0000377	abnormal hair follicle morphology	0.00757	1	0.00757	0.00757	0.0174	2	11	263	21581	0.1818	0.0122	0.0076	0.0005	TFs	Bmal1, Pparg
					1	1	0	19	263	21581	0	0.0122	0	0.0009	gluconeognesis
MP:0000168	abnormal bone marrow development	0.00762	1	0.00762	0.00762	0.0174	1	11	15	21581	0.0909	0.0007	0.0667	0.0005	TFs	Pparg
					1	1	0	19	15	21581	0	0.0007	0	0.0009	gluconeognesis
MP:0004560	abnormal chorionic plate morphology	0.00762	1	0.00762	0.00762	0.0174	1	11	15	21581	0.0909	0.0007	0.0667	0.0005	TFs	Pparg
					1	1	0	19	15	21581	0	0.0007	0	0.0009	gluconeognesis
MP:0002713	abnormal glycogen catabolism	0.00762	1	0.00762	0.00762	0.0174	1	11	15	21581	0.0909	0.0007	0.0667	0.0005	TFs	Cebpb
					1	1	0	19	15	21581	0	0.0007	0	0.0009	gluconeognesis
MP:0008462	abnormal medium spiny neuron morphology	0.00762	1	0.00762	0.00762	0.0174	1	11	15	21581	0.0909	0.0007	0.0667	0.0005	TFs	Clock
					1	1	0	19	15	21581	0	0.0007	0	0.0009	gluconeognesis
MP:0009266	abnormal mesendoderm development	0.00762	1	0.00762	0.00762	0.0174	1	11	15	21581	0.0909	0.0007	0.0667	0.0005	TFs	Foxa2
					1	1	0	19	15	21581	0	0.0007	0	0.0009	gluconeognesis
MP:0012357	abnormal partial thromboplastin time	0.00762	1	0.00762	0.00762	0.0174	1	11	15	21581	0.0909	0.0007	0.0667	0.0005	TFs	Bmal1
					1	1	0	19	15	21581	0	0.0007	0	0.0009	gluconeognesis
MP:0009013	abnormal proestrus	0.00762	1	0.00762	0.00762	0.0174	1	11	15	21581	0.0909	0.0007	0.0667	0.0005	TFs	Clock
					1	1	0	19	15	21581	0	0.0007	0	0.0009	gluconeognesis
MP:0008900	abnormal uterine fat pad morphology	0.00762	1	0.00762	0.00762	0.0174	1	11	15	21581	0.0909	0.0007	0.0667	0.0005	TFs	Cebpb
					1	1	0	19	15	21581	0	0.0007	0	0.0009	gluconeognesis
MP:0008594	decreased circulating interleukin-10 level	0.00762	1	0.00762	0.00762	0.0174	1	11	15	21581	0.0909	0.0007	0.0667	0.0005	TFs	Cebpb
					1	1	0	19	15	21581	0	0.0007	0	0.0009	gluconeognesis
MP:0012135	embryonic-extraembryonic boundary constriction	0.00762	1	0.00762	0.00762	0.0174	1	11	15	21581	0.0909	0.0007	0.0667	0.0005	TFs	Foxa2
					1	1	0	19	15	21581	0	0.0007	0	0.0009	gluconeognesis
MP:0020080	increased bone mineralization	0.00762	1	0.00762	0.00762	0.0174	1	11	15	21581	0.0909	0.0007	0.0667	0.0005	TFs	Cebpb
					1	1	0	19	15	21581	0	0.0007	0	0.0009	gluconeognesis
MP:0005186	increased circulating progesterone level	0.00762	1	0.00762	0.00762	0.0174	1	11	15	21581	0.0909	0.0007	0.0667	0.0005	TFs	Clock
					1	1	0	19	15	21581	0	0.0007	0	0.0009	gluconeognesis
MP:0009580	increased keratinocyte apoptosis	0.00762	1	0.00762	0.00762	0.0174	1	11	15	21581	0.0909	0.0007	0.0667	0.0005	TFs	Cebpb
					1	1	0	19	15	21581	0	0.0007	0	0.0009	gluconeognesis
MP:0003326	liver failure	0.00762	1	0.00762	0.00762	0.0174	1	11	15	21581	0.0909	0.0007	0.0667	0.0005	TFs	Cebpa
					1	1	0	19	15	21581	0	0.0007	0	0.0009	gluconeognesis
MP:0006344	small second pharyngeal arch	0.00762	1	0.00762	0.00762	0.0174	1	11	15	21581	0.0909	0.0007	0.0667	0.0005	TFs	Foxo1
					1	1	0	19	15	21581	0	0.0007	0	0.0009	gluconeognesis
MP:0004623	thoracic vertebral fusion	0.00762	1	0.00762	0.00762	0.0174	1	11	15	21581	0.0909	0.0007	0.0667	0.0005	TFs	Bmal1
					1	1	0	19	15	21581	0	0.0007	0	0.0009	gluconeognesis
MP:0005025	abnormal response to infection	0.00777	0.532	0.0146	0.00777	0.0177	3	11	844	21581	0.2727	0.0391	0.0036	0.0005	TFs	Cebpa, Cebpb, Ncoa3
					0.532	0.6	1	19	844	21581	0.0526	0.0391	0.0012	0.0009	gluconeognesis	G6pc3
MP:0000717	abnormal lymphocyte cell number	0.00777	0.442	0.0176	0.00777	0.0177	4	11	1682	21581	0.3636	0.0779	0.0024	0.0005	TFs	Bmal1, Clock, Foxo1, Ncoa3
					0.442	0.53	2	19	1682	21581	0.1053	0.0779	0.0012	0.0009	gluconeognesis	Got1, Slc37a4
MP:0002493	increased IgG level	0.00779	1	0.00779	0.00779	0.0177	2	11	267	21581	0.1818	0.0124	0.0075	0.0005	TFs	Cebpb, Pparg
					1	1	0	19	267	21581	0	0.0124	0	0.0009	gluconeognesis
MP:0004369	absent utricle	0.0079	1	0.0079	1	1	0	11	9	21581	0	0.0004	0	0.0005	TFs
					0.0079	0.086	1	19	9	21581	0.0526	0.0004	0.1111	0.0009	gluconeognesis	Slc25a13
MP:0030733	decreased gamma-aminobutyric acid level	0.0079	1	0.0079	1	1	0	11	9	21581	0	0.0004	0	0.0005	TFs
					0.0079	0.086	1	19	9	21581	0.0526	0.0004	0.1111	0.0009	gluconeognesis	Slc25a12
MP:0005074	impaired granulocyte bactericidal activity	0.0079	1	0.0079	1	1	0	11	9	21581	0	0.0004	0	0.0005	TFs
					0.0079	0.086	1	19	9	21581	0.0526	0.0004	0.1111	0.0009	gluconeognesis	G6pc3
MP:0000452	abnormal mouth morphology	0.00792	1	0.00792	0.00792	0.018	3	11	850	21581	0.2727	0.0394	0.0035	0.0005	TFs	Clock, Foxa2, Ncoa3
					1	1	0	19	850	21581	0	0.0394	0	0.0009	gluconeognesis
MP:0010942	abnormal respiratory epithelium morphology	0.00796	1	0.00796	0.00796	0.0181	2	11	270	21581	0.1818	0.0125	0.0074	0.0005	TFs	Cebpa, Foxa2
					1	1	0	19	270	21581	0	0.0125	0	0.0009	gluconeognesis
MP:0013559	abnormal exocrine gland physiology	0.00808	1	0.00808	0.00808	0.0182	2	11	272	21581	0.1818	0.0126	0.0074	0.0005	TFs	Bmal1, Cebpb
					1	1	0	19	272	21581	0	0.0126	0	0.0009	gluconeognesis
MP:0020000	abnormal response to antigen	0.00808	0.537	0.0151	0.00808	0.0182	3	11	856	21581	0.2727	0.0397	0.0035	0.0005	TFs	Cebpa, Cebpb, Ncoa3
					0.537	0.602	1	19	856	21581	0.0526	0.0397	0.0012	0.0009	gluconeognesis	G6pc3
MP:0012730	abnormal internal carotid artery morphology	0.00813	1	0.00813	0.00813	0.0182	1	11	16	21581	0.0909	0.0007	0.0625	0.0005	TFs	Foxo1
					1	1	0	19	16	21581	0	0.0007	0	0.0009	gluconeognesis
MP:0011183	abnormal primitive endoderm morphology	0.00813	1	0.00813	0.00813	0.0182	1	11	16	21581	0.0909	0.0007	0.0625	0.0005	TFs	Foxa2
					1	1	0	19	16	21581	0	0.0007	0	0.0009	gluconeognesis
MP:0021198	abnormal sleep duration	0.00813	1	0.00813	0.00813	0.0182	1	11	16	21581	0.0909	0.0007	0.0625	0.0005	TFs	Clock
					1	1	0	19	16	21581	0	0.0007	0	0.0009	gluconeognesis
MP:0014146	decreased white adipose tissue mass	0.00813	1	0.00813	0.00813	0.0182	1	11	16	21581	0.0909	0.0007	0.0625	0.0005	TFs	Pparg
					1	1	0	19	16	21581	0	0.0007	0	0.0009	gluconeognesis
MP:0014167	ectopic bone	0.00813	1	0.00813	0.00813	0.0182	1	11	16	21581	0.0909	0.0007	0.0625	0.0005	TFs	Bmal1
					1	1	0	19	16	21581	0	0.0007	0	0.0009	gluconeognesis
MP:0010810	increased type II pneumocyte number	0.00813	1	0.00813	0.00813	0.0182	1	11	16	21581	0.0909	0.0007	0.0625	0.0005	TFs	Cebpa
					1	1	0	19	16	21581	0	0.0007	0	0.0009	gluconeognesis
MP:0000424	retarded hair growth	0.00813	1	0.00813	0.00813	0.0182	1	11	16	21581	0.0909	0.0007	0.0625	0.0005	TFs	Bmal1
					1	1	0	19	16	21581	0	0.0007	0	0.0009	gluconeognesis
MP:0009785	abnormal susceptibility to infection induced morbidity/mortality	0.00813	1	0.00813	0.00813	0.0182	2	11	273	21581	0.1818	0.0127	0.0073	0.0005	TFs	Cebpb, Ncoa3
					1	1	0	19	273	21581	0	0.0127	0	0.0009	gluconeognesis
MP:0005330	cardiomyopathy	0.00813	1	0.00813	0.00813	0.0182	2	11	273	21581	0.1818	0.0127	0.0073	0.0005	TFs	Klf15, Ppara
					1	1	0	19	273	21581	0	0.0127	0	0.0009	gluconeognesis
MP:0014134	abnormal embryo morphology	0.00836	0.189	0.0443	0.00836	0.0187	4	11	1717	21581	0.3636	0.0796	0.0023	0.0005	TFs	Foxa2, Foxo1, Ncoa3, Pparg
					0.189	0.336	3	19	1717	21581	0.1579	0.0796	0.0017	0.0009	gluconeognesis	Got2, Mdh1, Mdh2
MP:0000222	decreased neutrophil cell number	0.00839	0.0777	0.108	0.0777	0.0922	1	11	158	21581	0.0909	0.0073	0.0063	0.0005	TFs	Cebpa
					0.00839	0.0889	2	19	158	21581	0.1053	0.0073	0.0127	0.0009	gluconeognesis	G6pc3, Slc37a4
MP:0013659	abnormal erythroid lineage cell morphology	0.00853	1	0.00853	0.00853	0.019	4	11	1727	21581	0.3636	0.08	0.0023	0.0005	TFs	Cebpa, Clock, Foxo1, Pparg
					1	1	0	19	1727	21581	0	0.08	0	0.0009	gluconeognesis
MP:0013242	abnormal amino acid metabolism	0.00863	0.0149	0.581	0.00863	0.0191	1	11	17	21581	0.0909	0.0008	0.0588	0.0005	TFs	Pparg
					0.0149	0.108	1	19	17	21581	0.0526	0.0008	0.0588	0.0009	gluconeognesis	Pcx
MP:0001379	abnormal penile erection	0.00863	1	0.00863	0.00863	0.0191	1	11	17	21581	0.0909	0.0008	0.0588	0.0005	TFs	Bmal1
					1	1	0	19	17	21581	0	0.0008	0	0.0009	gluconeognesis
MP:0011580	abnormal triglyceride lipase activity	0.00863	1	0.00863	0.00863	0.0191	1	11	17	21581	0.0909	0.0008	0.0588	0.0005	TFs	Cebpb
					1	1	0	19	17	21581	0	0.0008	0	0.0009	gluconeognesis
MP:0008139	fused podocyte foot processes	0.00863	1	0.00863	0.00863	0.0191	1	11	17	21581	0.0909	0.0008	0.0588	0.0005	TFs	Pparg
					1	1	0	19	17	21581	0	0.0008	0	0.0009	gluconeognesis
MP:0010758	increased right ventricle systolic pressure	0.00863	1	0.00863	0.00863	0.0191	1	11	17	21581	0.0909	0.0008	0.0588	0.0005	TFs	Pparg
					1	1	0	19	17	21581	0	0.0008	0	0.0009	gluconeognesis
MP:0001715	placental labyrinth hypoplasia	0.00863	1	0.00863	0.00863	0.0191	1	11	17	21581	0.0909	0.0008	0.0588	0.0005	TFs	Pparg
					1	1	0	19	17	21581	0	0.0008	0	0.0009	gluconeognesis
MP:0006341	small first pharyngeal arch	0.00863	1	0.00863	0.00863	0.0191	1	11	17	21581	0.0909	0.0008	0.0588	0.0005	TFs	Foxo1
					1	1	0	19	17	21581	0	0.0008	0	0.0009	gluconeognesis
MP:0021121	abnormal rhythmic behavior	0.00872	1	0.00872	0.00872	0.0192	2	11	283	21581	0.1818	0.0131	0.0071	0.0005	TFs	Bmal1, Clock
					1	1	0	19	283	21581	0	0.0131	0	0.0009	gluconeognesis
MP:0009122	decreased white fat cell lipid droplet size	0.00877	1	0.00877	1	1	0	11	10	21581	0	0.0005	0	0.0005	TFs
					0.00877	0.0889	1	19	10	21581	0.0526	0.0005	0.1	0.0009	gluconeognesis	Pck1
MP:0009810	increased urine uric acid level	0.00877	1	0.00877	1	1	0	11	10	21581	0	0.0005	0	0.0005	TFs
					0.00877	0.0889	1	19	10	21581	0.0526	0.0005	0.1	0.0009	gluconeognesis	G6pc1
MP:0002064	seizures	0.00894	0.226	0.0395	0.226	0.236	1	11	497	21581	0.0909	0.023	0.002	0.0005	TFs	Foxa2
					0.00894	0.0891	3	19	497	21581	0.1579	0.023	0.006	0.0009	gluconeognesis	G6pc1, Slc25a12, Slc37a4
MP:0002340	abnormal axillary lymph node morphology	0.00914	1	0.00914	0.00914	0.02	1	11	18	21581	0.0909	0.0008	0.0556	0.0005	TFs	Cebpb
					1	1	0	19	18	21581	0	0.0008	0	0.0009	gluconeognesis
MP:0011922	abnormal circulating osteocalcin level	0.00914	1	0.00914	0.00914	0.02	1	11	18	21581	0.0909	0.0008	0.0556	0.0005	TFs	Bmal1
					1	1	0	19	18	21581	0	0.0008	0	0.0009	gluconeognesis
MP:0011075	abnormal macrophage activation involved in immune response	0.00914	1	0.00914	0.00914	0.02	1	11	18	21581	0.0909	0.0008	0.0556	0.0005	TFs	Pparg
					1	1	0	19	18	21581	0	0.0008	0	0.0009	gluconeognesis
MP:0004469	abnormal zygomatic arch morphology	0.00914	1	0.00914	0.00914	0.02	1	11	18	21581	0.0909	0.0008	0.0556	0.0005	TFs	Cebpb
					1	1	0	19	18	21581	0	0.0008	0	0.0009	gluconeognesis
MP:0000606	decreased hepatocyte number	0.00914	1	0.00914	0.00914	0.02	1	11	18	21581	0.0909	0.0008	0.0556	0.0005	TFs	Cebpa
					1	1	0	19	18	21581	0	0.0008	0	0.0009	gluconeognesis
MP:0003980	increased circulating phospholipid level	0.00914	1	0.00914	0.00914	0.02	1	11	18	21581	0.0909	0.0008	0.0556	0.0005	TFs	Nr1h4
					1	1	0	19	18	21581	0	0.0008	0	0.0009	gluconeognesis
MP:0002270	abnormal pulmonary alveolus morphology	0.0092	1	0.0092	0.0092	0.0201	2	11	291	21581	0.1818	0.0135	0.0069	0.0005	TFs	Cebpa, Foxa2
					1	1	0	19	291	21581	0	0.0135	0	0.0009	gluconeognesis
MP:0003084	abnormal skeletal muscle fiber morphology	0.00938	1	0.00938	0.00938	0.0205	2	11	294	21581	0.1818	0.0136	0.0068	0.0005	TFs	Cebpb, Ncoa3
					1	1	0	19	294	21581	0	0.0136	0	0.0009	gluconeognesis
MP:0000150	abnormal rib morphology	0.0095	1	0.0095	0.0095	0.0207	2	11	296	21581	0.1818	0.0137	0.0068	0.0005	TFs	Bmal1, Clock
					1	1	0	19	296	21581	0	0.0137	0	0.0009	gluconeognesis
MP:0013556	abnormal holocrine gland physiology	0.00964	1	0.00964	0.00964	0.0209	1	11	19	21581	0.0909	0.0009	0.0526	0.0005	TFs	Bmal1
					1	1	0	19	19	21581	0	0.0009	0	0.0009	gluconeognesis
MP:0002991	abnormal sebaceous gland physiology	0.00964	1	0.00964	0.00964	0.0209	1	11	19	21581	0.0909	0.0009	0.0526	0.0005	TFs	Bmal1
					1	1	0	19	19	21581	0	0.0009	0	0.0009	gluconeognesis
MP:0000932	absent notochord	0.00964	1	0.00964	0.00964	0.0209	1	11	19	21581	0.0909	0.0009	0.0526	0.0005	TFs	Foxa2
					1	1	0	19	19	21581	0	0.0009	0	0.0009	gluconeognesis
MP:0009131	decreased white fat cell number	0.00964	1	0.00964	0.00964	0.0209	1	11	19	21581	0.0909	0.0009	0.0526	0.0005	TFs	Pparg
					1	1	0	19	19	21581	0	0.0009	0	0.0009	gluconeognesis
MP:0012082	delayed heart development	0.00964	1	0.00964	0.00964	0.0209	1	11	19	21581	0.0909	0.0009	0.0526	0.0005	TFs	Foxa2
					1	1	0	19	19	21581	0	0.0009	0	0.0009	gluconeognesis
MP:0009017	prolonged estrus	0.00964	1	0.00964	0.00964	0.0209	1	11	19	21581	0.0909	0.0009	0.0526	0.0005	TFs	Clock
					1	1	0	19	19	21581	0	0.0009	0	0.0009	gluconeognesis
MP:0000687	small lymphoid organs	0.00964	1	0.00964	0.00964	0.0209	1	11	19	21581	0.0909	0.0009	0.0526	0.0005	TFs	Foxo1
					1	1	0	19	19	21581	0	0.0009	0	0.0009	gluconeognesis
MP:0011090	perinatal lethality, incomplete penetrance	0.00969	1	0.00969	0.00969	0.0209	2	11	299	21581	0.1818	0.0139	0.0067	0.0005	TFs	Cebpa, Cebpb
					1	1	0	19	299	21581	0	0.0139	0	0.0009	gluconeognesis
MP:0000316	cellular necrosis	0.00988	0.235	0.042	0.00988	0.0213	2	11	302	21581	0.1818	0.014	0.0066	0.0005	TFs	Nr1h4, Ppara
					0.235	0.381	1	19	302	21581	0.0526	0.014	0.0033	0.0009	gluconeognesis	G6pc1
MP:0010274	increased organ/body region tumor incidence	0.00988	0.564	0.0175	0.00988	0.0213	3	11	921	21581	0.2727	0.0427	0.0033	0.0005	TFs	Cebpa, Ncoa3, Nr1h4
					0.564	0.621	1	19	921	21581	0.0526	0.0427	0.0011	0.0009	gluconeognesis	G6pc1
MP:0006207	embryonic lethality during organogenesis	0.00994	0.564	0.0176	0.00994	0.0214	3	11	923	21581	0.2727	0.0428	0.0033	0.0005	TFs	Foxa2, Foxo1, Pparg
					0.564	0.621	1	19	923	21581	0.0526	0.0428	0.0011	0.0009	gluconeognesis	Got2
MP:0001697	abnormal embryo size	0.0101	0.566	0.0178	0.0101	0.0216	3	11	927	21581	0.2727	0.043	0.0032	0.0005	TFs	Foxa2, Ncoa3, Pparg
					0.566	0.622	1	19	927	21581	0.0526	0.043	0.0011	0.0009	gluconeognesis	Mdh2
MP:0002463	abnormal neutrophil physiology	0.0101	1	0.0101	1	1	0	11	174	21581	0	0.0081	0	0.0005	TFs
					0.0101	0.0966	2	19	174	21581	0.1053	0.0081	0.0115	0.0009	gluconeognesis	G6pc3, Slc37a4
MP:0010681	abnormal hair follicle bulb morphology	0.0101	1	0.0101	0.0101	0.0216	1	11	20	21581	0.0909	0.0009	0.05	0.0005	TFs	Bmal1
					1	1	0	19	20	21581	0	0.0009	0	0.0009	gluconeognesis
MP:0002607	decreased basophil cell number	0.0101	0.0175	0.581	0.0101	0.0216	1	11	20	21581	0.0909	0.0009	0.05	0.0005	TFs	Bmal1
					0.0175	0.109	1	19	20	21581	0.0526	0.0009	0.05	0.0009	gluconeognesis	Got1
MP:0005607	decreased bleeding time	0.0101	1	0.0101	0.0101	0.0216	1	11	20	21581	0.0909	0.0009	0.05	0.0005	TFs	Bmal1
					1	1	0	19	20	21581	0	0.0009	0	0.0009	gluconeognesis
MP:0009136	decreased brown fat cell size	0.0101	0.0175	0.581	0.0101	0.0216	1	11	20	21581	0.0909	0.0009	0.05	0.0005	TFs	Ncoa3
					0.0175	0.109	1	19	20	21581	0.0526	0.0009	0.05	0.0009	gluconeognesis	Pck1
MP:0011710	enhanced osteoblast differentiation	0.0101	1	0.0101	0.0101	0.0216	1	11	20	21581	0.0909	0.0009	0.05	0.0005	TFs	Cebpb
					1	1	0	19	20	21581	0	0.0009	0	0.0009	gluconeognesis
MP:0012157	rostral body truncation	0.0101	1	0.0101	0.0101	0.0216	1	11	20	21581	0.0909	0.0009	0.05	0.0005	TFs	Foxa2
					1	1	0	19	20	21581	0	0.0009	0	0.0009	gluconeognesis
MP:0005044	sepsis	0.0101	1	0.0101	0.0101	0.0216	1	11	20	21581	0.0909	0.0009	0.05	0.0005	TFs	Cebpa
					1	1	0	19	20	21581	0	0.0009	0	0.0009	gluconeognesis
MP:0008559	abnormal interferon-gamma secretion	0.0102	0.238	0.0428	0.0102	0.0217	2	11	307	21581	0.1818	0.0142	0.0065	0.0005	TFs	Foxo1, Pparg
					0.238	0.383	1	19	307	21581	0.0526	0.0142	0.0033	0.0009	gluconeognesis	G6pc2
MP:0013152	abnormal organ/body region tumor incidence	0.0102	0.568	0.018	0.0102	0.0217	3	11	932	21581	0.2727	0.0432	0.0032	0.0005	TFs	Cebpa, Ncoa3, Nr1h4
					0.568	0.622	1	19	932	21581	0.0526	0.0432	0.0011	0.0009	gluconeognesis	G6pc1
MP:0008588	abnormal circulating interleukin level	0.0103	1	0.0103	0.0103	0.0218	2	11	308	21581	0.1818	0.0143	0.0065	0.0005	TFs	Cebpb, Ncoa3
					1	1	0	19	308	21581	0	0.0143	0	0.0009	gluconeognesis
MP:0012441	abnormal monocyte cell number	0.0103	1	0.0103	0.0103	0.0219	2	11	309	21581	0.1818	0.0143	0.0065	0.0005	TFs	Bmal1, Cebpa
					1	1	0	19	309	21581	0	0.0143	0	0.0009	gluconeognesis
MP:0030731	abnormal gamma-aminobutyric acid level	0.0105	1	0.0105	1	1	0	11	12	21581	0	0.0006	0	0.0005	TFs
					0.0105	0.0966	1	19	12	21581	0.0526	0.0006	0.0833	0.0009	gluconeognesis	Slc25a12
MP:0000041	absent endolymphatic duct	0.0105	1	0.0105	1	1	0	11	12	21581	0	0.0006	0	0.0005	TFs
					0.0105	0.0966	1	19	12	21581	0.0526	0.0006	0.0833	0.0009	gluconeognesis	Slc25a13
MP:0009697	abnormal copulation	0.0107	1	0.0107	0.0107	0.0222	1	11	21	21581	0.0909	0.001	0.0476	0.0005	TFs	Bmal1
					1	1	0	19	21	21581	0	0.001	0	0.0009	gluconeognesis
MP:0030808	abnormal hindlimb joint morphology	0.0107	1	0.0107	0.0107	0.0222	1	11	21	21581	0.0909	0.001	0.0476	0.0005	TFs	Bmal1
					1	1	0	19	21	21581	0	0.001	0	0.0009	gluconeognesis
MP:0009602	abnormal keratohyalin granule morphology	0.0107	1	0.0107	0.0107	0.0222	1	11	21	21581	0.0909	0.001	0.0476	0.0005	TFs	Ppara
					1	1	0	19	21	21581	0	0.001	0	0.0009	gluconeognesis
MP:0009340	abnormal splenocyte apoptosis	0.0107	1	0.0107	0.0107	0.0222	1	11	21	21581	0.0909	0.001	0.0476	0.0005	TFs	Ncoa3
					1	1	0	19	21	21581	0	0.001	0	0.0009	gluconeognesis
MP:0014144	abnormal white adipose tissue mass	0.0107	1	0.0107	0.0107	0.0222	1	11	21	21581	0.0909	0.001	0.0476	0.0005	TFs	Pparg
					1	1	0	19	21	21581	0	0.001	0	0.0009	gluconeognesis
MP:0000926	absent floor plate	0.0107	1	0.0107	0.0107	0.0222	1	11	21	21581	0.0909	0.001	0.0476	0.0005	TFs	Foxa2
					1	1	0	19	21	21581	0	0.001	0	0.0009	gluconeognesis
MP:0014169	decreased brown adipose tissue mass	0.0107	1	0.0107	0.0107	0.0222	1	11	21	21581	0.0909	0.001	0.0476	0.0005	TFs	Pparg
					1	1	0	19	21	21581	0	0.001	0	0.0009	gluconeognesis
MP:0009542	decreased thymocyte apoptosis	0.0107	1	0.0107	0.0107	0.0222	1	11	21	21581	0.0909	0.001	0.0476	0.0005	TFs	Foxo1
					1	1	0	19	21	21581	0	0.001	0	0.0009	gluconeognesis
MP:0010856	dilated respiratory conducting tube	0.0107	1	0.0107	0.0107	0.0222	1	11	21	21581	0.0909	0.001	0.0476	0.0005	TFs	Foxa2
					1	1	0	19	21	21581	0	0.001	0	0.0009	gluconeognesis
MP:0009124	increased brown fat cell lipid droplet size	0.0107	1	0.0107	0.0107	0.0222	1	11	21	21581	0.0909	0.001	0.0476	0.0005	TFs	Pparg
					1	1	0	19	21	21581	0	0.001	0	0.0009	gluconeognesis
MP:0014121	increased pancreatic islet cell apoptosis	0.0107	1	0.0107	0.0107	0.0222	1	11	21	21581	0.0909	0.001	0.0476	0.0005	TFs	Clock
					1	1	0	19	21	21581	0	0.001	0	0.0009	gluconeognesis
MP:0003873	pharyngeal arch hypoplasia	0.0107	1	0.0107	0.0107	0.0222	1	11	21	21581	0.0909	0.001	0.0476	0.0005	TFs	Foxo1
					1	1	0	19	21	21581	0	0.001	0	0.0009	gluconeognesis
MP:0010556	thin ventricle myocardium compact layer	0.0107	1	0.0107	0.0107	0.0222	1	11	21	21581	0.0909	0.001	0.0476	0.0005	TFs	Pparg
					1	1	0	19	21	21581	0	0.001	0	0.0009	gluconeognesis
MP:0002412	increased susceptibility to bacterial infection	0.0107	0.244	0.0439	0.0107	0.0223	2	11	315	21581	0.1818	0.0146	0.0063	0.0005	TFs	Cebpb, Ncoa3
					0.244	0.386	1	19	315	21581	0.0526	0.0146	0.0032	0.0009	gluconeognesis	G6pc3
MP:0002620	abnormal monocyte morphology	0.0108	1	0.0108	0.0108	0.0224	2	11	316	21581	0.1818	0.0146	0.0063	0.0005	TFs	Bmal1, Cebpa
					1	1	0	19	316	21581	0	0.0146	0	0.0009	gluconeognesis
MP:0002058	neonatal lethality	0.011	1	0.011	0.011	0.0228	3	11	958	21581	0.2727	0.0444	0.0031	0.0005	TFs	Cebpa, Cebpb, Foxa2
					1	1	0	19	958	21581	0	0.0444	0	0.0009	gluconeognesis
MP:0000199	abnormal circulating serum albumin level	0.0111	1	0.0111	0.0111	0.0228	2	11	321	21581	0.1818	0.0149	0.0062	0.0005	TFs	Cebpa, Clock
					1	1	0	19	321	21581	0	0.0149	0	0.0009	gluconeognesis
MP:0000013	abnormal adipose tissue distribution	0.0112	1	0.0112	0.0112	0.0228	1	11	22	21581	0.0909	0.001	0.0455	0.0005	TFs	Pparg
					1	1	0	19	22	21581	0	0.001	0	0.0009	gluconeognesis
MP:0001684	abnormal axial mesoderm morphology	0.0112	1	0.0112	0.0112	0.0228	1	11	22	21581	0.0909	0.001	0.0455	0.0005	TFs	Foxa2
					1	1	0	19	22	21581	0	0.001	0	0.0009	gluconeognesis
MP:0005660	abnormal circulating adrenaline level	0.0112	1	0.0112	0.0112	0.0228	1	11	22	21581	0.0909	0.001	0.0455	0.0005	TFs	Bmal1
					1	1	0	19	22	21581	0	0.001	0	0.0009	gluconeognesis
MP:0009095	abnormal endometrial gland number	0.0112	1	0.0112	0.0112	0.0228	1	11	22	21581	0.0909	0.001	0.0455	0.0005	TFs	Foxa2
					1	1	0	19	22	21581	0	0.001	0	0.0009	gluconeognesis
MP:0008836	abnormal transforming growth factor beta level	0.0112	1	0.0112	0.0112	0.0228	1	11	22	21581	0.0909	0.001	0.0455	0.0005	TFs	Cebpb
					1	1	0	19	22	21581	0	0.001	0	0.0009	gluconeognesis
MP:0008843	absent subcutaneous adipose tissue	0.0112	1	0.0112	0.0112	0.0228	1	11	22	21581	0.0909	0.001	0.0455	0.0005	TFs	Pparg
					1	1	0	19	22	21581	0	0.001	0	0.0009	gluconeognesis
MP:0008033	impaired lipolysis	0.0112	1	0.0112	0.0112	0.0228	1	11	22	21581	0.0909	0.001	0.0455	0.0005	TFs	Cebpb
					1	1	0	19	22	21581	0	0.001	0	0.0009	gluconeognesis
MP:0004702	increased circulating insulin-like growth factor I level	0.0112	1	0.0112	0.0112	0.0228	1	11	22	21581	0.0909	0.001	0.0455	0.0005	TFs	Ncoa3
					1	1	0	19	22	21581	0	0.001	0	0.0009	gluconeognesis
MP:0001313	increased incidence of corneal inflammation	0.0112	1	0.0112	0.0112	0.0228	1	11	22	21581	0.0909	0.001	0.0455	0.0005	TFs	Bmal1
					1	1	0	19	22	21581	0	0.001	0	0.0009	gluconeognesis
MP:0004831	long incisors	0.0112	1	0.0112	0.0112	0.0228	1	11	22	21581	0.0909	0.001	0.0455	0.0005	TFs	Foxa2
					1	1	0	19	22	21581	0	0.001	0	0.0009	gluconeognesis
MP:0001385	pup cannibalization	0.0112	1	0.0112	0.0112	0.0228	1	11	22	21581	0.0909	0.001	0.0455	0.0005	TFs	Foxa2
					1	1	0	19	22	21581	0	0.001	0	0.0009	gluconeognesis
MP:0009932	skin fibrosis	0.0112	1	0.0112	0.0112	0.0228	1	11	22	21581	0.0909	0.001	0.0455	0.0005	TFs	Pparg
					1	1	0	19	22	21581	0	0.001	0	0.0009	gluconeognesis
MP:0002884	abnormal pharyngeal arch morphology	0.0114	0.0904	0.126	0.0904	0.104	1	11	185	21581	0.0909	0.0086	0.0054	0.0005	TFs	Foxo1
					0.0114	0.103	2	19	185	21581	0.1053	0.0086	0.0108	0.0009	gluconeognesis	Got2, Mdh1
MP:0010296	increased hemolymphoid system tumor incidence	0.0114	1	0.0114	0.0114	0.0233	2	11	326	21581	0.1818	0.0151	0.0061	0.0005	TFs	Cebpa, Ncoa3
					1	1	0	19	326	21581	0	0.0151	0	0.0009	gluconeognesis
MP:0002092	abnormal eye morphology	0.0114	0.265	0.0431	0.0114	0.0233	5	11	2995	21581	0.4545	0.1388	0.0017	0.0005	TFs	Bmal1, Foxa2, Ncoa3, Ppara, Pparg
					0.265	0.406	4	19	2995	21581	0.2105	0.1388	0.0013	0.0009	gluconeognesis	Fbp2, Slc25a10, Slc37a1, Slc37a2
MP:0001921	reduced fertility	0.0116	1	0.0116	0.0116	0.0236	3	11	978	21581	0.2727	0.0453	0.0031	0.0005	TFs	Foxa2, Ncoa3, Pparg
					1	1	0	19	978	21581	0	0.0453	0	0.0009	gluconeognesis
MP:0005663	abnormal circulating noradrenaline level	0.0117	1	0.0117	0.0117	0.0236	1	11	23	21581	0.0909	0.0011	0.0435	0.0005	TFs	Bmal1
					1	1	0	19	23	21581	0	0.0011	0	0.0009	gluconeognesis
MP:0001863	blood vessel inflammation	0.0117	1	0.0117	0.0117	0.0236	1	11	23	21581	0.0909	0.0011	0.0435	0.0005	TFs	Klf15
					1	1	0	19	23	21581	0	0.0011	0	0.0009	gluconeognesis
MP:0014172	decreased fatty acid oxidation	0.0117	1	0.0117	0.0117	0.0236	1	11	23	21581	0.0909	0.0011	0.0435	0.0005	TFs	Ppara
					1	1	0	19	23	21581	0	0.0011	0	0.0009	gluconeognesis
MP:0020332	impaired leukocyte tethering or rolling	0.0117	1	0.0117	0.0117	0.0236	1	11	23	21581	0.0909	0.0011	0.0435	0.0005	TFs	Bmal1
					1	1	0	19	23	21581	0	0.0011	0	0.0009	gluconeognesis
MP:0005182	increased circulating estradiol level	0.0117	1	0.0117	0.0117	0.0236	1	11	23	21581	0.0909	0.0011	0.0435	0.0005	TFs	Clock
					1	1	0	19	23	21581	0	0.0011	0	0.0009	gluconeognesis
MP:0009004	progressive hair loss	0.0117	1	0.0117	0.0117	0.0236	1	11	23	21581	0.0909	0.0011	0.0435	0.0005	TFs	Pparg
					1	1	0	19	23	21581	0	0.0011	0	0.0009	gluconeognesis
MP:0002414	abnormal myeloblast morphology/development	0.0118	0.255	0.0462	0.0118	0.0237	2	11	331	21581	0.1818	0.0153	0.006	0.0005	TFs	Bmal1, Clock
					0.255	0.397	1	19	331	21581	0.0526	0.0153	0.003	0.0009	gluconeognesis	Got1
MP:0010911	abnormal pulmonary acinus morphology	0.0118	1	0.0118	0.0118	0.0237	2	11	331	21581	0.1818	0.0153	0.006	0.0005	TFs	Cebpa, Foxa2
					1	1	0	19	331	21581	0	0.0153	0	0.0009	gluconeognesis
MP:0009177	decreased pancreatic alpha cell number	0.0122	1	0.0122	0.0122	0.0243	1	11	24	21581	0.0909	0.0011	0.0417	0.0005	TFs	Foxa2
					1	1	0	19	24	21581	0	0.0011	0	0.0009	gluconeognesis
MP:0009754	enhanced behavioral response to cocaine	0.0122	1	0.0122	0.0122	0.0243	1	11	24	21581	0.0909	0.0011	0.0417	0.0005	TFs	Clock
					1	1	0	19	24	21581	0	0.0011	0	0.0009	gluconeognesis
MP:0001548	hyperlipidemia	0.0122	0.0209	0.581	0.0122	0.0243	1	11	24	21581	0.0909	0.0011	0.0417	0.0005	TFs	Pparg
					0.0209	0.119	1	19	24	21581	0.0526	0.0011	0.0417	0.0009	gluconeognesis	Slc37a4
MP:0001729	impaired embryo implantation	0.0122	1	0.0122	0.0122	0.0243	1	11	24	21581	0.0909	0.0011	0.0417	0.0005	TFs	Foxa2
					1	1	0	19	24	21581	0	0.0011	0	0.0009	gluconeognesis
MP:0005517	impaired liver regeneration	0.0122	1	0.0122	0.0122	0.0243	1	11	24	21581	0.0909	0.0011	0.0417	0.0005	TFs	Cebpb
					1	1	0	19	24	21581	0	0.0011	0	0.0009	gluconeognesis
MP:0003370	increased circulating estrogen level	0.0122	1	0.0122	0.0122	0.0243	1	11	24	21581	0.0909	0.0011	0.0417	0.0005	TFs	Clock
					1	1	0	19	24	21581	0	0.0011	0	0.0009	gluconeognesis
MP:0005114	premature hair loss	0.0122	1	0.0122	0.0122	0.0243	1	11	24	21581	0.0909	0.0011	0.0417	0.0005	TFs	Pparg
					1	1	0	19	24	21581	0	0.0011	0	0.0009	gluconeognesis
MP:0020469	prolonged circadian behavior period	0.0122	1	0.0122	0.0122	0.0243	1	11	24	21581	0.0909	0.0011	0.0417	0.0005	TFs	Clock
					1	1	0	19	24	21581	0	0.0011	0	0.0009	gluconeognesis
MP:0000208	decreased hematocrit	0.0122	1	0.0122	0.0122	0.0243	2	11	337	21581	0.1818	0.0156	0.0059	0.0005	TFs	Cebpa, Pparg
					1	1	0	19	337	21581	0	0.0156	0	0.0009	gluconeognesis
MP:0003960	increased lean body mass	0.0123	1	0.0123	0.0123	0.0244	2	11	338	21581	0.1818	0.0157	0.0059	0.0005	TFs	Foxa2, Klf15
					1	1	0	19	338	21581	0	0.0157	0	0.0009	gluconeognesis
MP:0030634	abnormal taurine level	0.0123	1	0.0123	1	1	0	11	14	21581	0	0.0006	0	0.0005	TFs
					0.0123	0.104	1	19	14	21581	0.0526	0.0006	0.0714	0.0009	gluconeognesis	Slc25a12
MP:0005388	respiratory system phenotype	0.0123	1	0.0123	0.0123	0.0245	4	11	1917	21581	0.3636	0.0888	0.0021	0.0005	TFs	Bmal1, Cebpa, Clock, Foxa2
					1	1	0	19	1917	21581	0	0.0888	0	0.0009	gluconeognesis
MP:0005584	abnormal enzyme/coenzyme activity	0.0123	0.26	0.0474	0.0123	0.0245	2	11	339	21581	0.1818	0.0157	0.0059	0.0005	TFs	Cebpb, Klf15
					0.26	0.402	1	19	339	21581	0.0526	0.0157	0.0029	0.0009	gluconeognesis	Mdh1
MP:0008874	decreased physiological sensitivity to xenobiotic	0.0124	1	0.0124	0.0124	0.0246	2	11	340	21581	0.1818	0.0158	0.0059	0.0005	TFs	Cebpb, Clock
					1	1	0	19	340	21581	0	0.0158	0	0.0009	gluconeognesis
MP:0010899	abnormal pulmonary alveolar system morphology	0.0126	1	0.0126	0.0126	0.0248	2	11	343	21581	0.1818	0.0159	0.0058	0.0005	TFs	Cebpa, Foxa2
					1	1	0	19	343	21581	0	0.0159	0	0.0009	gluconeognesis
MP:0008772	increased heart ventricle size	0.0127	1	0.0127	0.0127	0.0248	2	11	344	21581	0.1818	0.0159	0.0058	0.0005	TFs	Klf15, Pparg
					1	1	0	19	344	21581	0	0.0159	0	0.0009	gluconeognesis
MP:0001224	abnormal keratinocyte apoptosis	0.0127	1	0.0127	0.0127	0.0248	1	11	25	21581	0.0909	0.0012	0.04	0.0005	TFs	Cebpb
					1	1	0	19	25	21581	0	0.0012	0	0.0009	gluconeognesis
MP:0006086	decreased body mass index	0.0127	1	0.0127	0.0127	0.0248	1	11	25	21581	0.0909	0.0012	0.04	0.0005	TFs	Pparg
					1	1	0	19	25	21581	0	0.0012	0	0.0009	gluconeognesis
MP:0005631	decreased lung weight	0.0127	1	0.0127	0.0127	0.0248	1	11	25	21581	0.0909	0.0012	0.04	0.0005	TFs	Bmal1
					1	1	0	19	25	21581	0	0.0012	0	0.0009	gluconeognesis
MP:0009168	decreased pancreatic islet number	0.0127	1	0.0127	0.0127	0.0248	1	11	25	21581	0.0909	0.0012	0.04	0.0005	TFs	Bmal1
					1	1	0	19	25	21581	0	0.0012	0	0.0009	gluconeognesis
MP:0010574	dilated aorta	0.0127	1	0.0127	0.0127	0.0248	1	11	25	21581	0.0909	0.0012	0.04	0.0005	TFs	Klf15
					1	1	0	19	25	21581	0	0.0012	0	0.0009	gluconeognesis
MP:0002712	increased circulating glucagon level	0.0127	0.0218	0.582	0.0127	0.0248	1	11	25	21581	0.0909	0.0012	0.04	0.0005	TFs	Klf15
					0.0218	0.12	1	19	25	21581	0.0526	0.0012	0.04	0.0009	gluconeognesis	G6pc3
MP:0001934	increased litter size	0.0127	1	0.0127	0.0127	0.0248	1	11	25	21581	0.0909	0.0012	0.04	0.0005	TFs	Cebpa
					1	1	0	19	25	21581	0	0.0012	0	0.0009	gluconeognesis
MP:0031121	increased susceptibility to induced thrombosis	0.0127	1	0.0127	0.0127	0.0248	1	11	25	21581	0.0909	0.0012	0.04	0.0005	TFs	Bmal1
					1	1	0	19	25	21581	0	0.0012	0	0.0009	gluconeognesis
MP:0003025	increased vasoconstriction	0.0127	1	0.0127	0.0127	0.0248	1	11	25	21581	0.0909	0.0012	0.04	0.0005	TFs	Bmal1
					1	1	0	19	25	21581	0	0.0012	0	0.0009	gluconeognesis
MP:0030091	macrodontia	0.0127	1	0.0127	0.0127	0.0248	1	11	25	21581	0.0909	0.0012	0.04	0.0005	TFs	Foxa2
					1	1	0	19	25	21581	0	0.0012	0	0.0009	gluconeognesis
MP:0003620	oliguria	0.0127	1	0.0127	0.0127	0.0248	1	11	25	21581	0.0909	0.0012	0.04	0.0005	TFs	Ncoa3
					1	1	0	19	25	21581	0	0.0012	0	0.0009	gluconeognesis
MP:0030572	abnormal pilosebaceous unit morphology	0.0127	1	0.0127	0.0127	0.0249	2	11	345	21581	0.1818	0.016	0.0058	0.0005	TFs	Bmal1, Pparg
					1	1	0	19	345	21581	0	0.016	0	0.0009	gluconeognesis
MP:0010097	abnormal retina blood vessel morphology	0.013	1	0.013	1	1	0	11	199	21581	0	0.0092	0	0.0005	TFs
					0.013	0.105	2	19	199	21581	0.1053	0.0092	0.0101	0.0009	gluconeognesis	Fbp2, Slc25a10
MP:0000130	abnormal trabecular bone morphology	0.0131	1	0.0131	0.0131	0.0254	2	11	350	21581	0.1818	0.0162	0.0057	0.0005	TFs	Cebpb, Pparg
					1	1	0	19	350	21581	0	0.0162	0	0.0009	gluconeognesis
MP:0011435	increased urine magnesium level	0.0131	1	0.0131	1	1	0	11	15	21581	0	0.0007	0	0.0005	TFs
					0.0131	0.105	1	19	15	21581	0.0526	0.0007	0.0667	0.0009	gluconeognesis	G6pc1
MP:0011363	renal glomerulus atrophy	0.0131	1	0.0131	1	1	0	11	15	21581	0	0.0007	0	0.0005	TFs
					0.0131	0.105	1	19	15	21581	0.0526	0.0007	0.0667	0.0009	gluconeognesis	G6pc1
MP:0014168	abnormal brown adipose tissue mass	0.0132	1	0.0132	0.0132	0.0254	1	11	26	21581	0.0909	0.0012	0.0385	0.0005	TFs	Pparg
					1	1	0	19	26	21581	0	0.0012	0	0.0009	gluconeognesis
MP:0002346	abnormal lymph node secondary follicle morphology	0.0132	1	0.0132	0.0132	0.0254	1	11	26	21581	0.0909	0.0012	0.0385	0.0005	TFs	Cebpb
					1	1	0	19	26	21581	0	0.0012	0	0.0009	gluconeognesis
MP:0004086	absent heartbeat	0.0132	1	0.0132	0.0132	0.0254	1	11	26	21581	0.0909	0.0012	0.0385	0.0005	TFs	Foxo1
					1	1	0	19	26	21581	0	0.0012	0	0.0009	gluconeognesis
MP:0008853	decreased abdominal adipose tissue amount	0.0132	0.0227	0.582	0.0132	0.0254	1	11	26	21581	0.0909	0.0012	0.0385	0.0005	TFs	Bmal1
					0.0227	0.12	1	19	26	21581	0.0526	0.0012	0.0385	0.0009	gluconeognesis	Pck1
MP:0009342	enlarged gallbladder	0.0132	1	0.0132	0.0132	0.0254	1	11	26	21581	0.0909	0.0012	0.0385	0.0005	TFs	Nr1h4
					1	1	0	19	26	21581	0	0.0012	0	0.0009	gluconeognesis
MP:0003450	enlarged pancreas	0.0132	1	0.0132	0.0132	0.0254	1	11	26	21581	0.0909	0.0012	0.0385	0.0005	TFs	Pparg
					1	1	0	19	26	21581	0	0.0012	0	0.0009	gluconeognesis
MP:0010935	increased airway resistance	0.0132	1	0.0132	0.0132	0.0254	1	11	26	21581	0.0909	0.0012	0.0385	0.0005	TFs	Foxa2
					1	1	0	19	26	21581	0	0.0012	0	0.0009	gluconeognesis
MP:0030969	increased circulating adiponectin level	0.0132	1	0.0132	0.0132	0.0254	1	11	26	21581	0.0909	0.0012	0.0385	0.0005	TFs	Pparg
					1	1	0	19	26	21581	0	0.0012	0	0.0009	gluconeognesis
MP:0008483	increased spleen germinal center size	0.0132	1	0.0132	0.0132	0.0254	1	11	26	21581	0.0909	0.0012	0.0385	0.0005	TFs	Ncoa3
					1	1	0	19	26	21581	0	0.0012	0	0.0009	gluconeognesis
MP:0002357	abnormal spleen white pulp morphology	0.0133	0.269	0.0495	0.0133	0.0256	2	11	353	21581	0.1818	0.0164	0.0057	0.0005	TFs	Cebpb, Ncoa3
					0.269	0.411	1	19	353	21581	0.0526	0.0164	0.0028	0.0009	gluconeognesis	Slc37a4
MP:0003312	abnormal locomotor coordination	0.0134	0.229	0.0585	0.0134	0.0258	3	11	1030	21581	0.2727	0.0477	0.0029	0.0005	TFs	Bmal1, Foxa2, Pparg
					0.229	0.376	2	19	1030	21581	0.1053	0.0477	0.0019	0.0009	gluconeognesis	Slc25a12, Slc25a13
MP:0001923	reduced female fertility	0.0136	1	0.0136	0.0136	0.0259	2	11	357	21581	0.1818	0.0165	0.0056	0.0005	TFs	Foxa2, Pparg
					1	1	0	19	357	21581	0	0.0165	0	0.0009	gluconeognesis
MP:0003845	abnormal decidualization	0.0137	1	0.0137	0.0137	0.0259	1	11	27	21581	0.0909	0.0013	0.037	0.0005	TFs	Foxa2
					1	1	0	19	27	21581	0	0.0013	0	0.0009	gluconeognesis
MP:0030881	abnormal knee morphology	0.0137	1	0.0137	0.0137	0.0259	1	11	27	21581	0.0909	0.0013	0.037	0.0005	TFs	Bmal1
					1	1	0	19	27	21581	0	0.0013	0	0.0009	gluconeognesis
MP:0009488	abnormal pancreatic islet cell apoptosis	0.0137	1	0.0137	0.0137	0.0259	1	11	27	21581	0.0909	0.0013	0.037	0.0005	TFs	Clock
					1	1	0	19	27	21581	0	0.0013	0	0.0009	gluconeognesis
MP:0011417	abnormal renal transport	0.0137	1	0.0137	0.0137	0.0259	1	11	27	21581	0.0909	0.0013	0.037	0.0005	TFs	Pparg
					1	1	0	19	27	21581	0	0.0013	0	0.0009	gluconeognesis
MP:0002281	abnormal respiratory mucosa goblet cell morphology	0.0137	1	0.0137	0.0137	0.0259	1	11	27	21581	0.0909	0.0013	0.037	0.0005	TFs	Foxa2
					1	1	0	19	27	21581	0	0.0013	0	0.0009	gluconeognesis
MP:0009129	abnormal white fat cell number	0.0137	1	0.0137	0.0137	0.0259	1	11	27	21581	0.0909	0.0013	0.037	0.0005	TFs	Pparg
					1	1	0	19	27	21581	0	0.0013	0	0.0009	gluconeognesis
MP:0003874	absent pharyngeal arches	0.0137	1	0.0137	0.0137	0.0259	1	11	27	21581	0.0909	0.0013	0.037	0.0005	TFs	Foxo1
					1	1	0	19	27	21581	0	0.0013	0	0.0009	gluconeognesis
MP:0030968	decreased circulating adiponectin level	0.0137	1	0.0137	0.0137	0.0259	1	11	27	21581	0.0909	0.0013	0.037	0.0005	TFs	Pparg
					1	1	0	19	27	21581	0	0.0013	0	0.0009	gluconeognesis
MP:0009254	disorganized pancreatic islets	0.0137	1	0.0137	0.0137	0.0259	1	11	27	21581	0.0909	0.0013	0.037	0.0005	TFs	Foxa2
					1	1	0	19	27	21581	0	0.0013	0	0.0009	gluconeognesis
MP:0008466	enlarged mesenteric lymph nodes	0.0137	1	0.0137	0.0137	0.0259	1	11	27	21581	0.0909	0.0013	0.037	0.0005	TFs	Cebpb
					1	1	0	19	27	21581	0	0.0013	0	0.0009	gluconeognesis
MP:0001661	extended life span	0.0137	1	0.0137	0.0137	0.0259	1	11	27	21581	0.0909	0.0013	0.037	0.0005	TFs	Pparg
					1	1	0	19	27	21581	0	0.0013	0	0.0009	gluconeognesis
MP:0005399	increased susceptibility to fungal infection	0.0137	1	0.0137	0.0137	0.0259	1	11	27	21581	0.0909	0.0013	0.037	0.0005	TFs	Cebpb
					1	1	0	19	27	21581	0	0.0013	0	0.0009	gluconeognesis
MP:0008751	abnormal interleukin level	0.0137	1	0.0137	0.0137	0.026	2	11	359	21581	0.1818	0.0166	0.0056	0.0005	TFs	Cebpb, Ncoa3
					1	1	0	19	359	21581	0	0.0166	0	0.0009	gluconeognesis
MP:0001408	stereotypic behavior	0.0137	0.273	0.0503	0.0137	0.026	2	11	359	21581	0.1818	0.0166	0.0056	0.0005	TFs	Foxa2, Pparg
					0.273	0.412	1	19	359	21581	0.0526	0.0166	0.0028	0.0009	gluconeognesis	Slc25a13
MP:0009350	decreased urine pH	0.014	1	0.014	1	1	0	11	16	21581	0	0.0007	0	0.0005	TFs
					0.014	0.108	1	19	16	21581	0.0526	0.0007	0.0625	0.0009	gluconeognesis	G6pc1
MP:0005309	increased circulating ammonia level	0.014	1	0.014	1	1	0	11	16	21581	0	0.0007	0	0.0005	TFs
					0.014	0.108	1	19	16	21581	0.0526	0.0007	0.0625	0.0009	gluconeognesis	Pck1
MP:0002353	abnormal inguinal lymph node morphology	0.0142	1	0.0142	0.0142	0.0265	1	11	28	21581	0.0909	0.0013	0.0357	0.0005	TFs	Cebpb
					1	1	0	19	28	21581	0	0.0013	0	0.0009	gluconeognesis
MP:0012574	decreased noradrenaline level	0.0142	1	0.0142	0.0142	0.0265	1	11	28	21581	0.0909	0.0013	0.0357	0.0005	TFs	Bmal1
					1	1	0	19	28	21581	0	0.0013	0	0.0009	gluconeognesis
MP:0004905	decreased uterus weight	0.0142	1	0.0142	0.0142	0.0265	1	11	28	21581	0.0909	0.0013	0.0357	0.0005	TFs	Bmal1
					1	1	0	19	28	21581	0	0.0013	0	0.0009	gluconeognesis
MP:0002636	delayed vaginal opening	0.0142	1	0.0142	0.0142	0.0265	1	11	28	21581	0.0909	0.0013	0.0357	0.0005	TFs	Ncoa3
					1	1	0	19	28	21581	0	0.0013	0	0.0009	gluconeognesis
MP:0010143	enhanced fertility	0.0142	1	0.0142	0.0142	0.0265	1	11	28	21581	0.0909	0.0013	0.0357	0.0005	TFs	Cebpa
					1	1	0	19	28	21581	0	0.0013	0	0.0009	gluconeognesis
MP:0001656	focal hepatic necrosis	0.0142	1	0.0142	0.0142	0.0265	1	11	28	21581	0.0909	0.0013	0.0357	0.0005	TFs	Nr1h4
					1	1	0	19	28	21581	0	0.0013	0	0.0009	gluconeognesis
MP:0004789	increased bile salt level	0.0142	1	0.0142	0.0142	0.0265	1	11	28	21581	0.0909	0.0013	0.0357	0.0005	TFs	Nr1h4
					1	1	0	19	28	21581	0	0.0013	0	0.0009	gluconeognesis
MP:0008908	increased total fat pad weight	0.0142	1	0.0142	0.0142	0.0265	1	11	28	21581	0.0909	0.0013	0.0357	0.0005	TFs	Bmal1
					1	1	0	19	28	21581	0	0.0013	0	0.0009	gluconeognesis
MP:0010872	increased trabecular bone mass	0.0142	1	0.0142	0.0142	0.0265	1	11	28	21581	0.0909	0.0013	0.0357	0.0005	TFs	Pparg
					1	1	0	19	28	21581	0	0.0013	0	0.0009	gluconeognesis
MP:0000611	jaundice	0.0142	1	0.0142	0.0142	0.0265	1	11	28	21581	0.0909	0.0013	0.0357	0.0005	TFs	Nr1h4
					1	1	0	19	28	21581	0	0.0013	0	0.0009	gluconeognesis
MP:0005094	abnormal T cell proliferation	0.0143	0.278	0.0515	0.0143	0.0268	2	11	367	21581	0.1818	0.017	0.0054	0.0005	TFs	Foxo1, Ncoa3
					0.278	0.415	1	19	367	21581	0.0526	0.017	0.0027	0.0009	gluconeognesis	G6pc2
MP:0008555	abnormal interferon secretion	0.0145	0.28	0.0518	0.0145	0.027	2	11	369	21581	0.1818	0.0171	0.0054	0.0005	TFs	Foxo1, Pparg
					0.28	0.416	1	19	369	21581	0.0526	0.0171	0.0027	0.0009	gluconeognesis	G6pc2
MP:0002133	abnormal respiratory system physiology	0.0146	1	0.0146	0.0146	0.0272	3	11	1062	21581	0.2727	0.0492	0.0028	0.0005	TFs	Cebpa, Clock, Foxa2
					1	1	0	19	1062	21581	0	0.0492	0	0.0009	gluconeognesis
MP:0010755	abnormal heart right ventricle pressure	0.0147	1	0.0147	0.0147	0.0272	1	11	29	21581	0.0909	0.0013	0.0345	0.0005	TFs	Pparg
					1	1	0	19	29	21581	0	0.0013	0	0.0009	gluconeognesis
MP:0002450	abnormal lymph organ development	0.0147	1	0.0147	0.0147	0.0272	1	11	29	21581	0.0909	0.0013	0.0345	0.0005	TFs	Pparg
					1	1	0	19	29	21581	0	0.0013	0	0.0009	gluconeognesis
MP:0009535	abnormal skin sebaceous gland morphology	0.0147	1	0.0147	0.0147	0.0272	1	11	29	21581	0.0909	0.0013	0.0345	0.0005	TFs	Pparg
					1	1	0	19	29	21581	0	0.0013	0	0.0009	gluconeognesis
MP:0030017	decreased adipocyte glucose uptake	0.0147	1	0.0147	0.0147	0.0272	1	11	29	21581	0.0909	0.0013	0.0345	0.0005	TFs	Cebpa
					1	1	0	19	29	21581	0	0.0013	0	0.0009	gluconeognesis
MP:0008907	decreased total fat pad weight	0.0147	1	0.0147	0.0147	0.0272	1	11	29	21581	0.0909	0.0013	0.0345	0.0005	TFs	Pparg
					1	1	0	19	29	21581	0	0.0013	0	0.0009	gluconeognesis
MP:0030016	increased adipocyte glucose uptake	0.0147	1	0.0147	0.0147	0.0272	1	11	29	21581	0.0909	0.0013	0.0345	0.0005	TFs	Pparg
					1	1	0	19	29	21581	0	0.0013	0	0.0009	gluconeognesis
MP:0013894	abnormal behavioral response to amphetamine	0.0149	1	0.0149	1	1	0	11	17	21581	0	0.0008	0	0.0005	TFs
					0.0149	0.108	1	19	17	21581	0.0526	0.0008	0.0588	0.0009	gluconeognesis	Slc25a12
MP:0005308	abnormal circulating ammonia level	0.0149	1	0.0149	1	1	0	11	17	21581	0	0.0008	0	0.0005	TFs
					0.0149	0.108	1	19	17	21581	0.0526	0.0008	0.0588	0.0009	gluconeognesis	Pck1
MP:0003069	abnormal superior semicircular canal morphology	0.0149	1	0.0149	1	1	0	11	17	21581	0	0.0008	0	0.0005	TFs
					0.0149	0.108	1	19	17	21581	0.0526	0.0008	0.0588	0.0009	gluconeognesis	Slc25a13
MP:0002901	increased urine phosphate level	0.0149	1	0.0149	1	1	0	11	17	21581	0	0.0008	0	0.0005	TFs
					0.0149	0.108	1	19	17	21581	0.0526	0.0008	0.0588	0.0009	gluconeognesis	G6pc1
MP:0001951	abnormal breathing pattern	0.0149	1	0.0149	0.0149	0.0276	2	11	375	21581	0.1818	0.0174	0.0053	0.0005	TFs	Cebpa, Foxa2
					1	1	0	19	375	21581	0	0.0174	0	0.0009	gluconeognesis
MP:0010211	abnormal acute phase protein level	0.0152	1	0.0152	0.0152	0.0279	1	11	30	21581	0.0909	0.0014	0.0333	0.0005	TFs	Bmal1
					1	1	0	19	30	21581	0	0.0014	0	0.0009	gluconeognesis
MP:0004773	abnormal bile composition	0.0152	1	0.0152	0.0152	0.0279	1	11	30	21581	0.0909	0.0014	0.0333	0.0005	TFs	Nr1h4
					1	1	0	19	30	21581	0	0.0014	0	0.0009	gluconeognesis
MP:0020134	abnormal gallbladder size	0.0152	1	0.0152	0.0152	0.0279	1	11	30	21581	0.0909	0.0014	0.0333	0.0005	TFs	Nr1h4
					1	1	0	19	30	21581	0	0.0014	0	0.0009	gluconeognesis
MP:0011043	abnormal lung elastance	0.0152	1	0.0152	0.0152	0.0279	1	11	30	21581	0.0909	0.0014	0.0333	0.0005	TFs	Clock
					1	1	0	19	30	21581	0	0.0014	0	0.0009	gluconeognesis
MP:0010172	abnormal mammary gland epithelium physiology	0.0152	1	0.0152	0.0152	0.0279	1	11	30	21581	0.0909	0.0014	0.0333	0.0005	TFs	Cebpb
					1	1	0	19	30	21581	0	0.0014	0	0.0009	gluconeognesis
MP:0006338	abnormal second pharyngeal arch morphology	0.0152	1	0.0152	0.0152	0.0279	1	11	30	21581	0.0909	0.0014	0.0333	0.0005	TFs	Foxo1
					1	1	0	19	30	21581	0	0.0014	0	0.0009	gluconeognesis
MP:0013239	impaired skeletal muscle regeneration	0.0152	1	0.0152	0.0152	0.0279	1	11	30	21581	0.0909	0.0014	0.0333	0.0005	TFs	Cebpb
					1	1	0	19	30	21581	0	0.0014	0	0.0009	gluconeognesis
MP:0005145	increased circulating VLDL cholesterol level	0.0152	1	0.0152	0.0152	0.0279	1	11	30	21581	0.0909	0.0014	0.0333	0.0005	TFs	Bmal1
					1	1	0	19	30	21581	0	0.0014	0	0.0009	gluconeognesis
MP:0005325	abnormal renal glomerulus morphology	0.0152	0.286	0.0533	0.0152	0.0279	2	11	379	21581	0.1818	0.0176	0.0053	0.0005	TFs	Cebpb, Pparg
					0.286	0.423	1	19	379	21581	0.0526	0.0176	0.0026	0.0009	gluconeognesis	G6pc1
MP:0003055	abnormal long bone epiphyseal plate morphology	0.0154	1	0.0154	1	1	0	11	217	21581	0	0.0101	0	0.0005	TFs
					0.0154	0.109	2	19	217	21581	0.1053	0.0101	0.0092	0.0009	gluconeognesis	G6pc1, Slc37a4
MP:0002498	abnormal acute inflammation	0.0155	0.288	0.0539	0.0155	0.0284	2	11	383	21581	0.1818	0.0177	0.0052	0.0005	TFs	Cebpb, Ncoa3
					0.288	0.423	1	19	383	21581	0.0526	0.0177	0.0026	0.0009	gluconeognesis	Slc37a2
MP:0011168	abnormal fat cell differentiation	0.0157	1	0.0157	0.0157	0.0285	1	11	31	21581	0.0909	0.0014	0.0323	0.0005	TFs	Pparg
					1	1	0	19	31	21581	0	0.0014	0	0.0009	gluconeognesis
MP:0030805	abnormal limb joint morphology	0.0157	1	0.0157	0.0157	0.0285	1	11	31	21581	0.0909	0.0014	0.0323	0.0005	TFs	Bmal1
					1	1	0	19	31	21581	0	0.0014	0	0.0009	gluconeognesis
MP:0002276	abnormal lung interstitium morphology	0.0157	1	0.0157	0.0157	0.0285	1	11	31	21581	0.0909	0.0014	0.0323	0.0005	TFs	Cebpa
					1	1	0	19	31	21581	0	0.0014	0	0.0009	gluconeognesis
MP:0001412	excessive scratching	0.0157	1	0.0157	0.0157	0.0285	1	11	31	21581	0.0909	0.0014	0.0323	0.0005	TFs	Pparg
					1	1	0	19	31	21581	0	0.0014	0	0.0009	gluconeognesis
MP:0013160	impaired muscle regeneration	0.0157	1	0.0157	0.0157	0.0285	1	11	31	21581	0.0909	0.0014	0.0323	0.0005	TFs	Cebpb
					1	1	0	19	31	21581	0	0.0014	0	0.0009	gluconeognesis
MP:0006085	myocardium necrosis	0.0157	1	0.0157	0.0157	0.0285	1	11	31	21581	0.0909	0.0014	0.0323	0.0005	TFs	Ppara
					1	1	0	19	31	21581	0	0.0014	0	0.0009	gluconeognesis
MP:0004510	myositis	0.0157	1	0.0157	0.0157	0.0285	1	11	31	21581	0.0909	0.0014	0.0323	0.0005	TFs	Cebpb
					1	1	0	19	31	21581	0	0.0014	0	0.0009	gluconeognesis
MP:0009120	abnormal white fat cell lipid droplet size	0.0157	1	0.0157	1	1	0	11	18	21581	0	0.0008	0	0.0005	TFs
					0.0157	0.109	1	19	18	21581	0.0526	0.0008	0.0556	0.0009	gluconeognesis	Pck1
MP:0000219	increased neutrophil cell number	0.0158	1	0.0158	0.0158	0.0286	2	11	386	21581	0.1818	0.0179	0.0052	0.0005	TFs	Bmal1, Foxa2
					1	1	0	19	386	21581	0	0.0179	0	0.0009	gluconeognesis
MP:0010769	abnormal survival	0.016	0.0289	0.552	0.0289	0.0435	7	11	6824	21581	0.6364	0.3162	0.001	0.0005	TFs	Bmal1, Cebpa, Cebpb, Foxa2, Foxo1, Ncoa3, Pparg
					0.016	0.109	11	19	6824	21581	0.5789	0.3162	0.0016	0.0009	gluconeognesis	Fbp2, G6pc1, Got1, Got2, Mdh1, Mdh2, Pck1, Pcx, Slc25a11, Slc25a12, Slc37a4
MP:0010866	abnormal prenatal body size	0.016	0.63	0.0254	0.016	0.0289	3	11	1099	21581	0.2727	0.0509	0.0027	0.0005	TFs	Foxa2, Ncoa3, Pparg
					0.63	0.674	1	19	1099	21581	0.0526	0.0509	0.0009	0.0009	gluconeognesis	Mdh2
MP:0010155	abnormal intestine physiology	0.0161	1	0.0161	0.0161	0.029	2	11	390	21581	0.1818	0.0181	0.0051	0.0005	TFs	Clock, Foxo1
					1	1	0	19	390	21581	0	0.0181	0	0.0009	gluconeognesis
MP:0003962	abnormal adrenaline level	0.0162	1	0.0162	0.0162	0.029	1	11	32	21581	0.0909	0.0015	0.0312	0.0005	TFs	Bmal1
					1	1	0	19	32	21581	0	0.0015	0	0.0009	gluconeognesis
MP:0009094	abnormal endometrial gland morphology	0.0162	1	0.0162	0.0162	0.029	1	11	32	21581	0.0909	0.0015	0.0312	0.0005	TFs	Foxa2
					1	1	0	19	32	21581	0	0.0015	0	0.0009	gluconeognesis
MP:0000474	abnormal foregut morphology	0.0162	1	0.0162	0.0162	0.029	1	11	32	21581	0.0909	0.0015	0.0312	0.0005	TFs	Foxa2
					1	1	0	19	32	21581	0	0.0015	0	0.0009	gluconeognesis
MP:0012253	abnormal intersomitic vessel morphology	0.0162	1	0.0162	0.0162	0.029	1	11	32	21581	0.0909	0.0015	0.0312	0.0005	TFs	Foxo1
					1	1	0	19	32	21581	0	0.0015	0	0.0009	gluconeognesis
MP:0020183	abnormal susceptibility to fungal infection	0.0162	1	0.0162	0.0162	0.029	1	11	32	21581	0.0909	0.0015	0.0312	0.0005	TFs	Cebpb
					1	1	0	19	32	21581	0	0.0015	0	0.0009	gluconeognesis
MP:0004771	increased anti-single stranded DNA antibody level	0.0162	1	0.0162	0.0162	0.029	1	11	32	21581	0.0909	0.0015	0.0312	0.0005	TFs	Pparg
					1	1	0	19	32	21581	0	0.0015	0	0.0009	gluconeognesis
MP:0003441	increased glycerol level	0.0162	1	0.0162	0.0162	0.029	1	11	32	21581	0.0909	0.0015	0.0312	0.0005	TFs	Klf15
					1	1	0	19	32	21581	0	0.0015	0	0.0009	gluconeognesis
MP:0008663	increased interleukin-12 secretion	0.0162	1	0.0162	0.0162	0.029	1	11	32	21581	0.0909	0.0015	0.0312	0.0005	TFs	Cebpb
					1	1	0	19	32	21581	0	0.0015	0	0.0009	gluconeognesis
MP:0003103	liver degeneration	0.0162	1	0.0162	0.0162	0.029	1	11	32	21581	0.0909	0.0015	0.0312	0.0005	TFs	Nr1h4
					1	1	0	19	32	21581	0	0.0015	0	0.0009	gluconeognesis
MP:0002188	small heart	0.0162	1	0.0162	0.0162	0.0291	2	11	392	21581	0.1818	0.0182	0.0051	0.0005	TFs	Bmal1, Pparg
					1	1	0	19	392	21581	0	0.0182	0	0.0009	gluconeognesis
MP:0001625	cardiac hypertrophy	0.0164	1	0.0164	0.0164	0.0293	2	11	394	21581	0.1818	0.0183	0.0051	0.0005	TFs	Klf15, Pparg
					1	1	0	19	394	21581	0	0.0183	0	0.0009	gluconeognesis
MP:0010770	preweaning lethality	0.0165	0.0507	0.325	0.0507	0.0662	6	11	5873	21581	0.5455	0.2721	0.001	0.0005	TFs	Cebpa, Cebpb, Foxa2, Foxo1, Ncoa3, Pparg
					0.0165	0.109	10	19	5873	21581	0.5263	0.2721	0.0017	0.0009	gluconeognesis	Fbp2, Got1, Got2, Mdh1, Mdh2, Pck1, Pcx, Slc25a11, Slc25a12, Slc37a4
MP:0000036	absent semicircular canals	0.0166	1	0.0166	1	1	0	11	19	21581	0	0.0009	0	0.0005	TFs
					0.0166	0.109	1	19	19	21581	0.0526	0.0009	0.0526	0.0009	gluconeognesis	Slc25a13
MP:0002959	increased urine microalbumin level	0.0166	1	0.0166	1	1	0	11	19	21581	0	0.0009	0	0.0005	TFs
					0.0166	0.109	1	19	19	21581	0.0526	0.0009	0.0526	0.0009	gluconeognesis	G6pc1
MP:0003890	abnormal embryonic-extraembryonic boundary morphology	0.0167	1	0.0167	0.0167	0.0297	1	11	33	21581	0.0909	0.0015	0.0303	0.0005	TFs	Foxa2
					1	1	0	19	33	21581	0	0.0015	0	0.0009	gluconeognesis
MP:0001728	failure of embryo implantation	0.0167	1	0.0167	0.0167	0.0297	1	11	33	21581	0.0909	0.0015	0.0303	0.0005	TFs	Bmal1
					1	1	0	19	33	21581	0	0.0015	0	0.0009	gluconeognesis
MP:0002947	increased hemangioma incidence	0.0167	1	0.0167	0.0167	0.0297	1	11	33	21581	0.0909	0.0015	0.0303	0.0005	TFs	Foxo1
					1	1	0	19	33	21581	0	0.0015	0	0.0009	gluconeognesis
MP:0009338	increased splenocyte number	0.0167	1	0.0167	0.0167	0.0297	1	11	33	21581	0.0909	0.0015	0.0303	0.0005	TFs	Pparg
					1	1	0	19	33	21581	0	0.0015	0	0.0009	gluconeognesis
MP:0000024	lowered ear position	0.0167	1	0.0167	0.0167	0.0297	1	11	33	21581	0.0909	0.0015	0.0303	0.0005	TFs	Ncoa3
					1	1	0	19	33	21581	0	0.0015	0	0.0009	gluconeognesis
MP:0012725	small sebaceous gland	0.0167	1	0.0167	0.0167	0.0297	1	11	33	21581	0.0909	0.0015	0.0303	0.0005	TFs	Pparg
					1	1	0	19	33	21581	0	0.0015	0	0.0009	gluconeognesis
MP:0011655	abnormal systemic artery morphology	0.0169	1	0.0169	0.0169	0.03	2	11	400	21581	0.1818	0.0185	0.005	0.0005	TFs	Foxo1, Klf15
					1	1	0	19	400	21581	0	0.0185	0	0.0009	gluconeognesis
MP:0003252	abnormal bile duct physiology	0.0172	1	0.0172	0.0172	0.0303	1	11	34	21581	0.0909	0.0016	0.0294	0.0005	TFs	Nr1h4
					1	1	0	19	34	21581	0	0.0016	0	0.0009	gluconeognesis
MP:0000065	abnormal bone marrow cavity morphology	0.0172	0.0295	0.582	0.0172	0.0303	1	11	34	21581	0.0909	0.0016	0.0294	0.0005	TFs	Pparg
					0.0295	0.141	1	19	34	21581	0.0526	0.0016	0.0294	0.0009	gluconeognesis	Slc37a4
MP:0020150	abnormal timing of vaginal opening	0.0172	1	0.0172	0.0172	0.0303	1	11	34	21581	0.0909	0.0016	0.0294	0.0005	TFs	Ncoa3
					1	1	0	19	34	21581	0	0.0016	0	0.0009	gluconeognesis
MP:0002773	decreased circulating luteinizing hormone level	0.0172	1	0.0172	0.0172	0.0303	1	11	34	21581	0.0909	0.0016	0.0294	0.0005	TFs	Clock
					1	1	0	19	34	21581	0	0.0016	0	0.0009	gluconeognesis
MP:0005591	decreased vasodilation	0.0172	1	0.0172	0.0172	0.0303	1	11	34	21581	0.0909	0.0016	0.0294	0.0005	TFs	Bmal1
					1	1	0	19	34	21581	0	0.0016	0	0.0009	gluconeognesis
MP:0005339	increased susceptibility to atherosclerosis	0.0172	1	0.0172	0.0172	0.0303	1	11	34	21581	0.0909	0.0016	0.0294	0.0005	TFs	Klf15
					1	1	0	19	34	21581	0	0.0016	0	0.0009	gluconeognesis
MP:0010024	increased total body fat amount	0.0174	0.0489	0.355	0.0174	0.0306	2	11	406	21581	0.1818	0.0188	0.0049	0.0005	TFs	Ncoa3, Pparg
					0.0489	0.194	2	19	406	21581	0.1053	0.0188	0.0049	0.0009	gluconeognesis	Pcx, Slc37a1
MP:0010149	abnormal synaptic dopamine release	0.0175	1	0.0175	1	1	0	11	20	21581	0	0.0009	0	0.0005	TFs
					0.0175	0.109	1	19	20	21581	0.0526	0.0009	0.05	0.0009	gluconeognesis	Slc25a12
MP:0009809	abnormal urine uric acid level	0.0175	1	0.0175	1	1	0	11	20	21581	0	0.0009	0	0.0005	TFs
					0.0175	0.109	1	19	20	21581	0.0526	0.0009	0.05	0.0009	gluconeognesis	G6pc1
MP:0003458	decreased circulating ketone body level	0.0175	1	0.0175	1	1	0	11	20	21581	0	0.0009	0	0.0005	TFs
					0.0175	0.109	1	19	20	21581	0.0526	0.0009	0.05	0.0009	gluconeognesis	Pck1
MP:0003148	decreased cochlear coiling	0.0175	1	0.0175	1	1	0	11	20	21581	0	0.0009	0	0.0005	TFs
					0.0175	0.109	1	19	20	21581	0.0526	0.0009	0.05	0.0009	gluconeognesis	Slc25a13
MP:0005391	vision/eye phenotype	0.0176	0.333	0.0528	0.0176	0.0309	5	11	3319	21581	0.4545	0.1538	0.0015	0.0005	TFs	Bmal1, Foxa2, Ncoa3, Ppara, Pparg
					0.333	0.456	4	19	3319	21581	0.2105	0.1538	0.0012	0.0009	gluconeognesis	Fbp2, Slc25a10, Slc37a1, Slc37a2
MP:0002827	abnormal renal corpuscle morphology	0.0176	0.305	0.0577	0.0176	0.0309	2	11	409	21581	0.1818	0.019	0.0049	0.0005	TFs	Cebpb, Pparg
					0.305	0.437	1	19	409	21581	0.0526	0.019	0.0024	0.0009	gluconeognesis	G6pc1
MP:0006084	abnormal circulating phospholipid level	0.0177	1	0.0177	0.0177	0.0309	1	11	35	21581	0.0909	0.0016	0.0286	0.0005	TFs	Nr1h4
					1	1	0	19	35	21581	0	0.0016	0	0.0009	gluconeognesis
MP:0013770	abnormal effector memory T-helper cell number	0.0177	1	0.0177	0.0177	0.0309	1	11	35	21581	0.0909	0.0016	0.0286	0.0005	TFs	Clock
					1	1	0	19	35	21581	0	0.0016	0	0.0009	gluconeognesis
MP:0008788	abnormal fetal cardiomyocyte morphology	0.0177	1	0.0177	0.0177	0.0309	1	11	35	21581	0.0909	0.0016	0.0286	0.0005	TFs	Pparg
					1	1	0	19	35	21581	0	0.0016	0	0.0009	gluconeognesis
MP:0004001	decreased hepatocyte proliferation	0.0177	1	0.0177	0.0177	0.0309	1	11	35	21581	0.0909	0.0016	0.0286	0.0005	TFs	Cebpa
[truncated: 1,635 more rows]
